# Supplementary material for: Anaerobe-associated microbial shifts at infection onset in diabetes-related foot ulcers revealed by longitudinal metagenomics
Source: Front Cell Infect Microbiol. 2026 Jun 2;16:1812721. doi: 10.3389/fcimb.2026.1812721 (PMC13269009; doi:10.3389/fcimb.2026.1812721)
Supplement: Supplementary Data Sheet 1 — Genome bins with associated virulence factor and antimicrobial resistance gene counts. [file DataSheet1.csv]

Patient	BinID	Tax	VF	AR	Rel_abund	PEDIS
P1	S1C1	Enterobacter hormaechei	53	31	0.195	1
P1	S1C2	Corynebacterium striatum	1	3	0.12	1
P1	S1C9	Staphylococcus pettenkoferi	0	7	0.43	1
P1	S2C2	Corynebacterium striatum	0	3	0.064	1
P1	S2C4	Pseudoglutamicibacter cumminsii	0	1	0.023	1
P1	S2C6	Dermabacter hominis	0	1	0.019	1
P1	S2C8	Anaerococcus hydrogenalis	0	1	0.057	1
P1	S3C2	Corynebacterium striatum	0	3	0.086	1
P1	S1C1	Enterobacter hormaechei	53	31	0.39	3
P1	S1C2	Corynebacterium striatum	1	3	0.215	3
P1	S1C9	Staphylococcus pettenkoferi	0	7	0.0002	3
P1	S2C2	Corynebacterium striatum	0	3	0.122	3
P1	S2C4	Pseudoglutamicibacter cumminsii	0	1	0.027	3
P1	S2C6	Dermabacter hominis	0	1	0.038	3
P1	S2C8	Anaerococcus hydrogenalis	0	1	0.029	3
P1	S3C2	Corynebacterium striatum	0	3	0.167	3
P1	S1C1	Enterobacter hormaechei	53	31	0.049	1
P1	S1C2	Corynebacterium striatum	1	3	0.331	1
P1	S1C9	Staphylococcus pettenkoferi	0	7	0.074	1
P1	S2C2	Corynebacterium striatum	0	3	0.198	1
P1	S2C4	Pseudoglutamicibacter cumminsii	0	1	0.0005	1
P1	S2C6	Dermabacter hominis	0	1	0.017	1
P1	S2C8	Anaerococcus hydrogenalis	0	1	0.052	1
P1	S3C2	Corynebacterium striatum	0	3	0.276	1
P2	S1C1	Streptococcus sp000298695	8	7	0.086	2
P2	S1C11	Staphylococcus haemolyticus	3	7	0.406	2
P2	S1C14	Staphylococcus epidermidis	2	14	0.251	2
P2	S1C3	Morganella morganii	9	10	0.01	2
P2	S1C4	Enterococcus faecalis	17	8	0.021	2
P2	S1C5	Corynebacterium hesseae	0	2	0.0187	2
P2	S1C6	Helococcus kunzii	0	3	0.011	2
P2	S1C7	Corynebacterium sp900539985	2	2	0.027	2
P2	S2C13	Staphylococcus aureus	81	16	0.021	2
P2	S3C1	Streptococcus sp000298695	8	6	0.142	2
P2	S3C2	Staphylococcus pseudintermedius	1	4	0.0013	2
P2	S1C1	Streptococcus sp000298695	8	7	0.0099	3
P2	S1C11	Staphylococcus haemolyticus	3	7	0.00098	3
P2	S1C14	Staphylococcus epidermidis	2	14	0.0364	3
P2	S1C3	Morganella morganii	9	10	0.00019	3
P2	S1C4	Enterococcus faecalis	17	8	0.00011	3
P2	S1C5	Corynebacterium hesseae	0	2	0.0009	3
P2	S1C6	Helococcus kunzii	0	3	0.00044	3
P2	S1C7	Corynebacterium sp900539985	2	2	0.0006	3
P2	S2C13	Staphylococcus aureus	81	16	0.933	3
P2	S3C1	Streptococcus sp000298695	8	6	0.013	3
P2	S3C2	Staphylococcus pseudintermedius	1	4	0.004	3
P2	S1C1	Streptococcus sp000298695	8	7	0.023	2
P2	S1C11	Staphylococcus haemolyticus	3	7	0.015	2
P2	S1C14	Staphylococcus epidermidis	2	14	0.414	2
P2	S1C3	Morganella morganii	9	10	0.022	2
P2	S1C4	Enterococcus faecalis	17	8	0.0022	2
P2	S1C5	Corynebacterium hesseae	0	2	0.0132	2
P2	S1C6	Helococcus kunzii	0	3	0.012	2
P2	S1C7	Corynebacterium sp900539985	2	2	0.0096	2
P2	S2C13	Staphylococcus aureus	81	16	0.052	2
P2	S3C1	Streptococcus sp000298695	8	6	0.086	2
P2	S3C2	Staphylococcus pseudintermedius	1	4	0.347	2
P3	S1C10	Neisseria	15	1	0.24845206	1
P3	S1C2	Alcaligenes faecalis	5	3	0.056025441	1
P3	S1C3	Staphylococcus aureus	77	17	0.125304484	1
P3	S1C4	Anaerococcus vaginalis	0	2	0.034414316	1
P3	S2C1	Morganella morganii	7	12	0.000824419	1
P3	S2C10	Neisseria	15	2	0.204998255	1
P3	S2C2	Alcaligenes faecalis	2	2	0.006035495	1
P3	S2C3	Staphylococcus aureus	77	17	0.115385882	1
P3	S2C4	Anaerococcus vaginalis	0	2	0.005112778	1
P3	S2C5	Peptoniphilus gorbachii	0	2	0.000536622	1
P3	S2C6	Gulosibacter hominis	0	2	0.010421212	1
P3	S2C9	Pseudoglutamicibacter cumminsii	1	2	0.00759337	1
P3	S3C1	Morganella morganii	7	11	0.000740762	1
P3	S3C10	Neisseria	15	2	0.174992292	1
P3	S3C11	Pseudomonas aeruginosa	290	65	0.000514375	1
P3	S3C2	Alcaligenes faecalis	4	2	0.006103278	1
P3	S3C37	Corynebacterium coyleae	0	2	0.000818903	1
P3	S3C38	Corynebacterium evansiae	1	1	0.001726057	1
P3	S1C10	Neisseria	15	1	0.11215307	3
P3	S1C2	Alcaligenes faecalis	5	3	0.0679554	3
P3	S1C3	Staphylococcus aureus	77	17	0.257330648	3
P3	S1C4	Anaerococcus vaginalis	0	2	0.026259117	3
P3	S2C13	Morganella morganii	7	12	0.011825076	3
P3	S2C10	Neisseria	15	2	0.093912245	3
P3	S2C2	Alcaligenes faecalis	2	2	0.007789901	3
P3	S2C3	Staphylococcus aureus	77	17	0.237627998	3
P3	S2C4	Anaerococcus vaginalis	0	2	0.004222673	3
P3	S2C5	Peptoniphilus gorbachii	0	2	0.010844014	3
P3	S2C6	Gulosibacter hominis	0	2	0.04090343	3
P3	S2C9	Pseudoglutamicibacter cumminsii	1	2	0.02939015	3
P3	S3C1	Morganella morganii	7	11	0.010632974	3
P3	S3C10	Neisseria	15	2	0.079954375	3
P3	S3C11	Pseudomonas aeruginosa	290	65	0.000286543	3
P3	S3C2	Alcaligenes faecalis	4	2	0.007897714	3
P3	S3C37	Corynebacterium coyleae	0	2	0.000352299	3
P3	S3C38	Corynebacterium evansiae	1	1	0.000662375	3
P3	S1C10	Neisseria	15	1	0.256174491	2
P3	S1C2	Alcaligenes faecalis	5	3	0.090853594	2
P3	S1C3	Staphylococcus aureus	77	17	3.35362209751904e-05	2
P3	S1C4	Anaerococcus vaginalis	0	2	0.000206425	2
P3	S2C13	Morganella morganii	7	12	0.007467181	2
P3	S2C10	Neisseria	15	2	0.212421254	2
P3	S2C2	Alcaligenes faecalis	2	2	0.010441625	2
P3	S2C3	Staphylococcus aureus	77	17	3.25257834732348e-05	2
P3	S2C4	Anaerococcus vaginalis	0	2	6.18512074434806e-05	2
P3	S2C5	Peptoniphilus gorbachii	0	2	0.000915619	2
P3	S2C6	Gulosibacter hominis	0	2	0.000458988	2
P3	S2C9	Pseudoglutamicibacter cumminsii	1	2	0.003116679	2
P3	S3C1	Morganella morganii	7	11	0.006842168	2
P3	S3C10	Neisseria	15	2	0.181552018	2
P3	S3C11	Pseudomonas aeruginosa	290	65	0.152695486	2
P3	S3C2	Alcaligenes faecalis	4	2	0.010945246	2
P3	S3C37	Corynebacterium coyleae	0	2	0.033640323	2
P3	S3C38	Corynebacterium evansiae	1	1	0.032140989	2
P4	S3C1	Streptococcus agalactiae	45	5	0.519698615	1
P4	S4C1	Streptococcus agalactiae	40	5	0.465765192	1
P4	S4C3	Anaerococcus vaginalis	0	2	0.014536193	1
P4	S3C1	Streptococcus agalactiae	45	5	0.344372827	4
P4	S4C1	Streptococcus agalactiae	40	5	0.304810047	4
P4	S4C3	Anaerococcus vaginalis	0	2	0.350817126	4
P5	S1C13	Bowdeniella massiliensis	0	2	0.078361352	1
P5	S1C14	Staphylococcus aureus	68	18	0.138433861	1
P5	S1C15	Pasterurella multocida	14	2	0.063212287	1
P5	S1C19	Pseudoglutamicibacter cumminsii	0	1	0.103777064	1
P5	S1C20	Brevibacterium luteolum	0	2	0.059636581	1
P5	S1C21	Peptoniphilus harei	3	2	0.177481986	1
P5	S1C22	Enterococcus faecalis	30	9	0.023069841	1
P5	S1C23	Corynebacterium freneyi	2	1	0.017626458	1
P5	S1C24	Urinicoccus timeonensis	0	2	0.264443574	1
P5	S1C27	Porphyromonas	0	1	0.054377398	1
P5	S2C2	Bulleidia moorei	0	4	2.4204779505474e-05	1
P5	S2C3	Streptococcus gordonii	3	6	6.3394787292179e-05	1
P5	S2C31	Porphyromonas asaccharolytica	0	0	0.00012468	1
P5	S2C38	Anaerococcus mediterraneensis	0	2	0.018940073	1
P5	S2C4	Negativicoccus sp900556745	2	2	2.59343569709579e-05	1
P5	S2C5	Veillonella paruvula	0	1	1.71501546239733e-05	1
P5	S2C6	Bifidobacterium scardovii	0	2	0.000168838	1
P5	S2C67	Finegoldia magna	0	2	9.00786221715307e-08	1
P5	S2C7	Winkia anitrata	0	0	6.57756646088662e-05	1
P5	S2C8	Murdochiella massiliensis	0	1	0.000149457	1
P5	S1C13	Bowdeniella massiliensis	0	2	0.000138097	4
P5	S1C14	Staphylococcus aureus	68	18	0.000191972	4
P5	S1C15	Pasterurella multocida	14	2	7.82042774196194e-05	4
P5	S1C19	Pseudoglutamicibacter cumminsii	0	1	0.000755765	4
P5	S1C20	Brevibacterium luteolum	0	2	4.68726752091789e-05	4
P5	S1C21	Peptoniphilus harei	3	2	0.000205024	4
P5	S1C22	Enterococcus faecalis	30	9	0.001068941	4
P5	S1C23	Corynebacterium freneyi	2	1	0.013475527	4
P5	S1C24	Urinicoccus timeonensis	0	2	0.000214068	4
P5	S1C27	Porphyromonas	0	1	5.48796223581805e-05	4
P5	S2C2	Bulleidia moorei	0	4	0.080290867	4
P5	S2C3	Streptococcus gordonii	3	6	0.152258952	4
P5	S2C31	Porphyromonas asaccharolytica	0	0	0.000189091	4
P5	S2C38	Anaerococcus mediterraneensis	0	2	0.031295057	4
P5	S2C4	Negativicoccus sp900556745	2	2	0.004202774	4
P5	S2C5	Veillonella paruvula	0	1	0.035015578	4
P5	S2C6	Bifidobacterium scardovii	0	2	0.467264154	4
P5	S2C67	Finegoldia magna	0	2	0.008499039	4
P5	S2C7	Winkia anitrata	0	0	0.012858088	4
P5	S2C8	Murdochiella massiliensis	0	1	0.19189705	4
P5	S1C13	Bowdeniella massiliensis	0	2	0.992973793	1
P5	S1C14	Staphylococcus aureus	68	18	0.00013008	1
P5	S1C15	Pasterurella multocida	14	2	0.000164732	1
P5	S1C19	Pseudoglutamicibacter cumminsii	0	1	0.000726982	1
P5	S1C20	Brevibacterium luteolum	0	2	0.000590432	1
P5	S1C21	Peptoniphilus harei	3	2	0.000467051	1
P5	S1C22	Enterococcus faecalis	30	9	0.000154431	1
P5	S1C23	Corynebacterium freneyi	2	1	0.000230093	1
P5	S1C24	Urinicoccus timeonensis	0	2	0.001628471	1
P5	S1C27	Porphyromonas	0	1	0.000199824	1
P5	S2C2	Bulleidia moorei	0	4	2.80124517275503e-05	1
P5	S2C3	Streptococcus gordonii	3	6	0.000112463	1
P5	S2C31	Porphyromonas asaccharolytica	0	0	0.001145567	1
P5	S2C38	Anaerococcus mediterraneensis	0	2	0.000853285	1
P5	S2C4	Negativicoccus sp900556745	2	2	1.91612415072961e-05	1
P5	S2C5	Veillonella paruvula	0	1	4.86747196794036e-05	1
P5	S2C6	Bifidobacterium scardovii	0	2	0.000117394	1
P5	S2C67	Finegoldia magna	0	2	2.08076420308366e-06	1
P5	S2C7	Winkia anitrata	0	0	6.30767186574003e-05	1
P5	S2C8	Murdochiella massiliensis	0	1	0.000344393	1
