# Supplementary material for: Anaerobe-associated microbial shifts at infection onset in diabetes-related foot ulcers revealed by longitudinal metagenomics
Source: Front Cell Infect Microbiol. 2026 Jun 2;16:1812721. doi: 10.3389/fcimb.2026.1812721 (PMC13269009; doi:10.3389/fcimb.2026.1812721)
Supplement: Supplementary Data Sheet 2 — Full Metaphlan3 taxonomic classifications. [file DataSheet2.csv]

	P1_Baseline_PEDIS1	P1_Infection_PEDIS3	P1_Infection Resolution_PEDIS1	P2_Baseline_PEDIS2	P2_Infection Worsen_PEDIS3	P2_Infection Improve_PEDIS2	P3_Baseline_PEDIS1	P3_Infection_PEDIS3	P3_Infection Improve_PEDIS2	P4_Baseline_PEDIS1	P4_Infection_PEDIS4	P5_Baseline_PEDIS1	P5_Infection_PEDIS4	P5_Resolution_PEDIS1	P6_Baseline_PEDIS1	P6_Infection_PEDIS2	P6_Resolution_PEDIS1
k__Bacteria	100	100	100	100	100	100	100	100	100	100	100	100	100	100	100	100	100
k__Bacteria|p__Actinobacteria	59.23411	70.71617	70.78178	4.38114	0.43808	1.54414	4.2292	11.89963	25.12527	0.28882	0.71681	47.16363	38.79325	100	42.76085	22.29034	31.34115
k__Bacteria|p__Firmicutes	26.88387	9.95671	22.51851	93.38539	99.55579	94.60882	56.14799	71.75752	0.80787	99.71118	91.93938	50.77959	25.98773	0	50.43131	34.63781	68.65885
k__Bacteria|p__Proteobacteria	13.88202	19.3213	6.69971	2.23347	0.00613	3.84613	39.62282	16.34223	74.04751	0	0	1.37874	0	0	0.07096	0.30558	0
k__Bacteria|p__Actinobacteria|c__Actinomycetia	59.23411	70.71617	70.78178	4.38114	0.43808	1.54414	4.2292	11.89963	25.12527	0.28882	0.71681	47.16363	15.39846	100	42.76085	22.29034	31.34115
k__Bacteria|p__Firmicutes|c__Bacilli	16.04103	0.00363	2.8517	87.6932	99.40687	92.18542	50.67863	64.26936	0.00744	99.71118	40.52472	11.45778	7.64693	0	20.55004	11.98552	68.65885
k__Bacteria|p__Proteobacteria|c__Gammaproteobacteria	13.88202	19.3213	6.69971	2.23347	0.00613	3.84613	0.29265	4.20841	7.92156	0	0	1.37835	0	0	0	0	0
k__Bacteria|p__Firmicutes|c__Tissierellia	10.84283	9.89565	19.6668	5.54269	0.14891	2.4234	4.09367	6.33948	0.78018	0	49.24439	37.48388	6.5078	0	5.5382	4.5455	0
k__Bacteria|p__Actinobacteria|c__Actinomycetia|o__Corynebacteriales	48.36956	61.23602	68.53938	4.10415	0.43808	1.45688	0.11338	0.02446	11.0266	0.28882	0.71681	16.11709	0	100	29.82084	13.82316	31.34115
k__Bacteria|p__Firmicutes|c__Bacilli|o__Bacillales	15.65095	0	2.81666	32.67708	93.65606	85.90748	50.67863	64.13791	0	28.37433	0	7.43541	0	0	20.55004	11.98552	68.65885
k__Bacteria|p__Proteobacteria|c__Gammaproteobacteria|o__Enterobacterales	13.88202	18.70009	1.15546	2.11571	0	3.62788	0.29265	4.20841	5.58548	0	0	0.1365	0	0	0	0	0
k__Bacteria|p__Actinobacteria|c__Actinomycetia|o__Micrococcales	10.86455	9.47314	1.31068	0.21972	0	0.08726	4.11581	11.87517	13.99018	0	0	15.03173	0	0	12.94	6.21356	0
k__Bacteria|p__Firmicutes|c__Tissierellia|o__Tissierellales	10.84283	9.89565	19.6668	5.54269	0.14891	2.4234	4.09367	6.33948	0.78018	0	49.24439	37.48388	6.50133	0	5.5382	4.5455	0
k__Bacteria|p__Firmicutes|c__Bacilli|o__Lactobacillales	0.39009	0.00363	0.03504	55.01611	5.75082	6.27794	0	0.13145	0.00744	71.33685	40.52472	4.02236	7.64693	0	0	0	0
k__Bacteria|p__Actinobacteria|c__Actinomycetia|o__Corynebacteriales|f__Corynebacteriaceae	48.36956	61.23602	68.53938	4.10415	0.43808	1.45688	0.11338	0.02446	11.0266	0.28882	0.71681	16.11709	0	100	29.82084	13.49268	31.34115
k__Bacteria|p__Firmicutes|c__Bacilli|o__Bacillales|f__Staphylococcaceae	15.65095	0	2.81666	32.67708	93.65606	85.90748	50.67863	64.13791	0	28.37433	0	7.43541	0	0	20.55004	11.98552	68.65885
k__Bacteria|p__Proteobacteria|c__Gammaproteobacteria|o__Enterobacterales|f__Enterobacteriaceae	13.88202	18.70009	1.15546	0.02678	0	0.71724	0	0	0	0	0	0.1365	0	0	0	0	0
k__Bacteria|p__Firmicutes|c__Tissierellia|o__Tissierellales|f__Peptoniphilaceae	10.84283	9.89565	19.6668	5.54269	0.14891	2.4234	4.09367	6.33948	0.78018	0	49.24439	37.48388	6.50133	0	5.5382	4.5455	0
k__Bacteria|p__Actinobacteria|c__Actinomycetia|o__Micrococcales|f__Micrococcaceae	5.73236	4.59735	0	0.01573	0	0	2.70518	7.85812	11.62081	0	0	5.83488	0	0	0	0	0
k__Bacteria|p__Actinobacteria|c__Actinomycetia|o__Micrococcales|f__Dermabacteraceae	3.36033	4.72285	1.31068	0.20399	0	0.08726	0.00334	0.3389	1.32121	0	0	0.75388	0	0	12.94	6.21356	0
k__Bacteria|p__Actinobacteria|c__Actinomycetia|o__Micrococcales|f__Brevibacteriaceae	1.77186	0.15293	0	0	0	0	0.04911	0.26643	1.04815	0	0	4.70449	0	0	0	0	0
k__Bacteria|p__Firmicutes|c__Bacilli|o__Lactobacillales|f__Enterococcaceae	0.39009	0.00363	0.03504	4.59268	0.03138	0.26754	0	0.1303	0	4.87164	0.013	1.02819	0.15005	0	0	0	0
k__Bacteria|p__Actinobacteria|c__Actinomycetia|o__Corynebacteriales|f__Corynebacteriaceae|g__Corynebacterium	48.36956	61.23602	68.53938	4.10415	0.43808	1.45688	0.11338	0.02446	11.0266	0.28882	0.71681	16.11709	0	100	29.82084	13.49268	31.34115
k__Bacteria|p__Firmicutes|c__Bacilli|o__Bacillales|f__Staphylococcaceae|g__Staphylococcus	15.4088	0	2.81666	31.51035	93.65606	85.47998	50.67863	64.13791	0	28.37433	0	7.20906	0	0	20.55004	11.98552	68.65885
k__Bacteria|p__Proteobacteria|c__Gammaproteobacteria|o__Enterobacterales|f__Enterobacteriaceae|g__Enterobacter	11.12816	16.02252	1.15546	0.02491	0	0.71724	0	0	0	0	0	0.1365	0	0	0	0	0
k__Bacteria|p__Actinobacteria|c__Actinomycetia|o__Micrococcales|f__Micrococcaceae|g__Pseudoglutamicibacter	5.73236	4.59735	0	0	0	0	2.70518	7.85812	11.62081	0	0	5.5275	0	0	0	0	0
k__Bacteria|p__Firmicutes|c__Tissierellia|o__Tissierellales|f__Peptoniphilaceae|g__Anaerococcus	4.18579	1.76847	2.8392	1.25746	0	0.08463	2.82801	1.56653	0	0	32.73913	14.95779	4.83879	0	0.84117	0.95155	0
k__Bacteria|p__Firmicutes|c__Tissierellia|o__Tissierellales|f__Peptoniphilaceae|g__Finegoldia	3.9451	1.92737	15.0258	0.66122	0	0.0208	0.90066	2.00963	0.41329	0	11.15222	6.99142	0.7449	0	4.17185	0.06374	0
k__Bacteria|p__Actinobacteria|c__Actinomycetia|o__Micrococcales|f__Dermabacteraceae|g__Dermabacter	3.36033	4.72285	1.31068	0.1965	0	0.04708	0	0.3389	1.32121	0	0	0.36537	0	0	12.94	6.21356	0
k__Bacteria|p__Firmicutes|c__Tissierellia|o__Tissierellales|f__Peptoniphilaceae|g__Helcococcus	2.71195	6.19981	1.80181	3.06205	0.14891	2.29773	0.28236	0.54884	0.10559	0	2.67387	7.50804	0	0	0	0	0
k__Bacteria|p__Proteobacteria|c__Gammaproteobacteria|o__Enterobacterales|f__Enterobacteriaceae|g__Klebsiella	2.48847	2.54797	0	0	0	0	0	0	0	0	0	0	0	0	0	0	0
k__Bacteria|p__Actinobacteria|c__Actinomycetia|o__Micrococcales|f__Brevibacteriaceae|g__Brevibacterium	1.77186	0.15293	0	0	0	0	0.04911	0.26643	1.04815	0	0	4.70449	0	0	0	0	0
k__Bacteria|p__Firmicutes|c__Bacilli|o__Lactobacillales|f__Enterococcaceae|g__Enterococcus	0.39009	0.00363	0.03504	4.59268	0.03138	0.26754	0	0.1303	0	4.87164	0.013	1.02819	0.15005	0	0	0	0
k__Bacteria|p__Proteobacteria|c__Gammaproteobacteria|o__Enterobacterales|f__Enterobacteriaceae|g__Escherichia	0.26539	0.12961	0	0.00188	0	0	0	0	0	0	0	0	0	0	0	0	0
k__Bacteria|p__Firmicutes|c__Bacilli|o__Bacillales|f__Staphylococcaceae|g__Mammaliicoccus	0.24214	0	0	1.13563	0	0.06948	0	0	0	0	0	0.12393	0	0	0	0	0
k__Bacteria|p__Actinobacteria|c__Actinomycetia|o__Corynebacteriales|f__Corynebacteriaceae|g__Corynebacterium|s__Corynebacterium_striatum	46.14313	60.94614	67.96587	0	0	0	0	0	0	0.28882	0.71681	5.6168	0	98.43286	0	0	0
k__Bacteria|p__Firmicutes|c__Bacilli|o__Bacillales|f__Staphylococcaceae|g__Staphylococcus|s__Staphylococcus_pettenkoferi	13.64534	0	0.79285	0	0	0	0.44718	0.03501	0	0	0	0.09662	0	0	0	3.43992	63.58327
k__Bacteria|p__Proteobacteria|c__Gammaproteobacteria|o__Enterobacterales|f__Enterobacteriaceae|g__Enterobacter|s__Enterobacter_hormaechei	11.12816	16.02252	1.15546	0.02491	0	0.71724	0	0	0	0	0	0.1365	0	0	0	0	0
k__Bacteria|p__Actinobacteria|c__Actinomycetia|o__Micrococcales|f__Micrococcaceae|g__Pseudoglutamicibacter|s__Pseudoglutamicibacter_cumminsii	5.73236	4.59735	0	0	0	0	2.70518	7.85812	11.62081	0	0	5.5275	0	0	0	0	0
k__Bacteria|p__Firmicutes|c__Tissierellia|o__Tissierellales|f__Peptoniphilaceae|g__Finegoldia|s__Finegoldia_magna	3.9451	1.92737	15.0258	0.66122	0	0.0208	0.90066	2.00963	0.41329	0	11.15222	6.99142	0.7449	0	4.17185	0.06374	0
k__Bacteria|p__Firmicutes|c__Tissierellia|o__Tissierellales|f__Peptoniphilaceae|g__Anaerococcus|s__Anaerococcus_hydrogenalis	3.8161	1.23935	1.29661	0.9237	0	0.02741	0	0	0	0	0.14336	0.03447	0	0	0	0	0
k__Bacteria|p__Actinobacteria|c__Actinomycetia|o__Micrococcales|f__Dermabacteraceae|g__Dermabacter|s__Dermabacter_hominis	3.36033	4.72285	1.31068	0.1965	0	0.04708	0	0.3389	1.32121	0	0	0.36537	0	0	12.94	6.21356	0
k__Bacteria|p__Firmicutes|c__Tissierellia|o__Tissierellales|f__Peptoniphilaceae|g__Helcococcus|s__Helcococcus_sueciensis	2.66832	6.12152	0	0	0	0	0.28236	0.54884	0.10559	0	0	2.94077	0	0	0	0	0
k__Bacteria|p__Proteobacteria|c__Gammaproteobacteria|o__Enterobacterales|f__Enterobacteriaceae|g__Klebsiella|s__Klebsiella_oxytoca	2.48847	2.54797	0	0	0	0	0	0	0	0	0	0	0	0	0	0	0
k__Bacteria|p__Actinobacteria|c__Actinomycetia|o__Micrococcales|f__Brevibacteriaceae|g__Brevibacterium|s__Brevibacterium_paucivorans	1.77186	0.15293	0	0	0	0	0	0	0	0	0	0	0	0	0	0	0
k__Bacteria|p__Actinobacteria|c__Actinomycetia|o__Corynebacteriales|f__Corynebacteriaceae|g__Corynebacterium|s__Corynebacterium_jeikeium	1.64015	0.11348	0	0.0512	0	0	0.0118	0.00098	0.68377	0	0	0	0	0	0	0	0
k__Bacteria|p__Firmicutes|c__Bacilli|o__Bacillales|f__Staphylococcaceae|g__Staphylococcus|s__Staphylococcus_epidermidis	1.60783	0	0.11034	15.60895	0.0269	19.23139	0	0	0	0	0	0	0	0	0	0	0
k__Bacteria|p__Actinobacteria|c__Actinomycetia|o__Corynebacteriales|f__Corynebacteriaceae|g__Corynebacterium|s__Corynebacterium_aurimucosum	0.40952	0	0.57351	3.55488	0.12784	1.37568	0	0	0	0	0	0.96851	0	0.07184	0	7.53799	0
k__Bacteria|p__Firmicutes|c__Tissierellia|o__Tissierellales|f__Peptoniphilaceae|g__Anaerococcus|s__Anaerococcus_SGB6678	0.36969	0.49571	0	0	0	0	0	0	0	0	0	0	0	0	0.84117	0	0
k__Bacteria|p__Proteobacteria|c__Gammaproteobacteria|o__Enterobacterales|f__Enterobacteriaceae|g__Escherichia|s__Escherichia_coli	0.26539	0.12961	0	0.00188	0	0	0	0	0	0	0	0	0	0	0	0	0
k__Bacteria|p__Firmicutes|c__Bacilli|o__Bacillales|f__Staphylococcaceae|g__Mammaliicoccus|s__Mammaliicoccus_sciuri	0.24214	0	0	1.13563	0	0.06948	0	0	0	0	0	0.12393	0	0	0	0	0
k__Bacteria|p__Firmicutes|c__Bacilli|o__Lactobacillales|f__Enterococcaceae|g__Enterococcus|s__Enterococcus_faecalis	0.23233	0	0	4.58417	0	0.21883	0	0	0	0	0.013	1.02819	0.15005	0	0	0	0
k__Bacteria|p__Actinobacteria|c__Actinomycetia|o__Corynebacteriales|f__Corynebacteriaceae|g__Corynebacterium|s__Corynebacterium_amycolatum	0.17676	0.1764	0	0.33442	0	0.0812	0	0	0	0	0	0.38038	0	0	0	0	0
k__Bacteria|p__Firmicutes|c__Bacilli|o__Lactobacillales|f__Enterococcaceae|g__Enterococcus|s__Enterococcus_faecium	0.15776	0.00363	0.03504	0.00851	0.03138	0.04871	0	0.1303	0	4.87164	0	0	0	0	0	0	0
k__Bacteria|p__Firmicutes|c__Bacilli|o__Bacillales|f__Staphylococcaceae|g__Staphylococcus|s__Staphylococcus_simulans	0.15563	0	1.70453	0.50018	0	0	0	0	0	0	0	0.14095	0	0	0	0	0
k__Bacteria|p__Firmicutes|c__Tissierellia|o__Tissierellales|f__Peptoniphilaceae|g__Helcococcus|s__Helcococcus_kunzii	0.04363	0.07828	1.80181	3.06205	0.14891	2.29773	0	0	0	0	2.67387	4.56727	0	0	0	0	0
k__Bacteria|p__Actinobacteria|c__Actinomycetia|o__Corynebacteriales|f__Corynebacteriaceae|g__Corynebacterium|s__Corynebacterium_striatum|t__SGB17121	46.14313	60.94614	67.96587	0	0	0	0	0	0	0.28882	0.71681	5.6168	0	98.43286	0	0	0
k__Bacteria|p__Firmicutes|c__Bacilli|o__Bacillales|f__Staphylococcaceae|g__Staphylococcus|s__Staphylococcus_pettenkoferi|t__SGB7815	13.64534	0	0.79285	0	0	0	0.44718	0.03501	0	0	0	0.09662	0	0	0	3.43992	63.58327
k__Bacteria|p__Proteobacteria|c__Gammaproteobacteria|o__Enterobacterales|f__Enterobacteriaceae|g__Enterobacter|s__Enterobacter_hormaechei|t__SGB10130	11.12816	16.02252	1.15546	0.02491	0	0.71724	0	0	0	0	0	0.1365	0	0	0	0	0
k__Bacteria|p__Actinobacteria|c__Actinomycetia|o__Micrococcales|f__Micrococcaceae|g__Pseudoglutamicibacter|s__Pseudoglutamicibacter_cumminsii|t__SGB17177	5.73236	4.59735	0	0	0	0	2.70518	7.85812	11.62081	0	0	5.5275	0	0	0	0	0
k__Bacteria|p__Firmicutes|c__Tissierellia|o__Tissierellales|f__Peptoniphilaceae|g__Finegoldia|s__Finegoldia_magna|t__SGB6686_group	3.9451	1.92737	15.0258	0.66122	0	0.0208	0.90066	2.00963	0.41329	0	0.01252	0.15171	0.00327	0	4.17185	0.06374	0
k__Bacteria|p__Firmicutes|c__Tissierellia|o__Tissierellales|f__Peptoniphilaceae|g__Anaerococcus|s__Anaerococcus_hydrogenalis|t__SGB6663	3.8161	1.23935	1.29661	0.9237	0	0.02741	0	0	0	0	0.14336	0.03447	0	0	0	0	0
k__Bacteria|p__Actinobacteria|c__Actinomycetia|o__Micrococcales|f__Dermabacteraceae|g__Dermabacter|s__Dermabacter_hominis|t__SGB17179	3.36033	4.72285	1.31068	0.1965	0	0.04708	0	0.3389	1.32121	0	0	0.36537	0	0	12.94	6.21356	0
k__Bacteria|p__Firmicutes|c__Tissierellia|o__Tissierellales|f__Peptoniphilaceae|g__Helcococcus|s__Helcococcus_sueciensis|t__SGB29519	2.66832	6.12152	0	0	0	0	0.28236	0.54884	0.10559	0	0	2.94077	0	0	0	0	0
k__Bacteria|p__Proteobacteria|c__Gammaproteobacteria|o__Enterobacterales|f__Enterobacteriaceae|g__Klebsiella|s__Klebsiella_oxytoca|t__SGB10118	2.48847	2.54797	0	0	0	0	0	0	0	0	0	0	0	0	0	0	0
k__Bacteria|p__Actinobacteria|c__Actinomycetia|o__Micrococcales|f__Brevibacteriaceae|g__Brevibacterium|s__Brevibacterium_paucivorans|t__SGB17209	1.77186	0.15293	0	0	0	0	0	0	0	0	0	0	0	0	0	0	0
k__Bacteria|p__Actinobacteria|c__Actinomycetia|o__Corynebacteriales|f__Corynebacteriaceae|g__Corynebacterium|s__Corynebacterium_jeikeium|t__SGB107538	1.64015	0.11348	0	0.0512	0	0	0.0118	0.00098	0.68377	0	0	0	0	0	0	0	0
k__Bacteria|p__Firmicutes|c__Bacilli|o__Bacillales|f__Staphylococcaceae|g__Staphylococcus|s__Staphylococcus_epidermidis|t__SGB7865	1.60783	0	0.11034	15.60895	0.0269	19.23139	0	0	0	0	0	0	0	0	0	0	0
k__Bacteria|p__Actinobacteria|c__Actinomycetia|o__Corynebacteriales|f__Corynebacteriaceae|g__Corynebacterium|s__Corynebacterium_aurimucosum|t__SGB17102	0.40952	0	0.57351	0.20095	0	0	0	0	0	0	0	0.00821	0	0.07184	0	0	0
k__Bacteria|p__Firmicutes|c__Tissierellia|o__Tissierellales|f__Peptoniphilaceae|g__Anaerococcus|s__Anaerococcus_SGB6678|t__SGB6678	0.36969	0.49571	0	0	0	0	0	0	0	0	0	0	0	0	0.84117	0	0
k__Bacteria|p__Proteobacteria|c__Gammaproteobacteria|o__Enterobacterales|f__Enterobacteriaceae|g__Escherichia|s__Escherichia_coli|t__SGB10068	0.26539	0.12961	0	0.00188	0	0	0	0	0	0	0	0	0	0	0	0	0
k__Bacteria|p__Firmicutes|c__Bacilli|o__Bacillales|f__Staphylococcaceae|g__Mammaliicoccus|s__Mammaliicoccus_sciuri|t__SGB7818	0.24214	0	0	1.13563	0	0.06948	0	0	0	0	0	0.12393	0	0	0	0	0
k__Bacteria|p__Firmicutes|c__Bacilli|o__Lactobacillales|f__Enterococcaceae|g__Enterococcus|s__Enterococcus_faecalis|t__SGB7962	0.23233	0	0	4.58417	0	0.21883	0	0	0	0	0.013	1.02819	0.15005	0	0	0	0
k__Bacteria|p__Actinobacteria|c__Actinomycetia|o__Corynebacteriales|f__Corynebacteriaceae|g__Corynebacterium|s__Corynebacterium_amycolatum|t__SGB17036	0.17676	0.1764	0	0.33442	0	0.0812	0	0	0	0	0	0.38038	0	0	0	0	0
k__Bacteria|p__Firmicutes|c__Bacilli|o__Lactobacillales|f__Enterococcaceae|g__Enterococcus|s__Enterococcus_faecium|t__SGB7968	0.15776	0.00363	0.03504	0.00851	0.03138	0.04871	0	0.1303	0	4.87164	0	0	0	0	0	0	0
k__Bacteria|p__Firmicutes|c__Bacilli|o__Bacillales|f__Staphylococcaceae|g__Staphylococcus|s__Staphylococcus_simulans|t__SGB7832	0.15563	0	1.70453	0.50018	0	0	0	0	0	0	0	0.14095	0	0	0	0	0
k__Bacteria|p__Firmicutes|c__Tissierellia|o__Tissierellales|f__Peptoniphilaceae|g__Helcococcus|s__Helcococcus_kunzii|t__SGB6644	0.04363	0.07828	1.80181	3.06205	0.14891	2.29773	0	0	0	0	2.67387	4.56727	0	0	0	0	0
k__Bacteria|p__Bacteroidota	0	0.00583	0	0	0	0.00091	0	0.00062	0.01936	0	7.34381	0.67803	35.21902	0	6.73689	42.76627	0
k__Bacteria|p__Firmicutes|c__Clostridia	0	0.05742	0	0	0	0	1.37568	1.14868	0.02025	0	0	1.83794	4.54958	0	24.34306	18.10679	0
k__Bacteria|p__Bacteroidota|c__Bacteroidia	0	0.00583	0	0	0	0	0	0	0	0	7.34381	0.67686	35.21902	0	4.42227	42.53247	0
k__Bacteria|p__Proteobacteria|c__Gammaproteobacteria|o__Moraxellales	0	0.35407	0	0.0587	0.00613	0.21825	0	0	0	0	0	0	0	0	0	0	0
k__Bacteria|p__Proteobacteria|c__Gammaproteobacteria|o__Xanthomonadales	0	0.26713	0	0.05906	0	0	0	0	0	0	0	0	0	0	0	0	0
k__Bacteria|p__Firmicutes|c__Clostridia|o__Eubacteriales	0	0.05742	0	0	0	0	1.37568	1.14868	0.02025	0	0	1.83794	4.54958	0	24.34306	18.10679	0
k__Bacteria|p__Actinobacteria|c__Actinomycetia|o__Actinomycetales	0	0.00701	0.93172	0.05727	0	0	0	0	0.10849	0	0	15.95151	0.71969	0	0	2.25362	0
k__Bacteria|p__Bacteroidota|c__Bacteroidia|o__Bacteroidales	0	0.00583	0	0	0	0	0	0	0	0	7.34381	0.67686	35.21902	0	4.42227	42.53247	0
k__Bacteria|p__Proteobacteria|c__Gammaproteobacteria|o__Moraxellales|f__Moraxellaceae	0	0.35407	0	0.0587	0.00613	0.21825	0	0	0	0	0	0	0	0	0	0	0
k__Bacteria|p__Proteobacteria|c__Gammaproteobacteria|o__Xanthomonadales|f__Xanthomonadaceae	0	0.26713	0	0.05906	0	0	0	0	0	0	0	0	0	0	0	0	0
k__Bacteria|p__Firmicutes|c__Clostridia|o__Eubacteriales|f__Peptostreptococcaceae	0	0.05324	0	0	0	0	0	0	0	0	0	0	0	0	24.34306	18.10679	0
k__Bacteria|p__Actinobacteria|c__Actinomycetia|o__Actinomycetales|f__Actinomycetaceae	0	0.00701	0.93172	0.05727	0	0	0	0	0.10849	0	0	15.95151	0.71969	0	0	2.25362	0
k__Bacteria|p__Bacteroidota|c__Bacteroidia|o__Bacteroidales|f__Porphyromonadaceae	0	0.00583	0	0	0	0	0	0	0	0	7.34381	0.67686	1.8291	0	0.09264	27.20028	0
k__Bacteria|p__Firmicutes|c__Clostridia|o__Eubacteriales|f__Oscillospiraceae	0	0.00418	0	0	0	0	1.37568	1.14868	0.02025	0	0	1.83794	0.01072	0	0	0	0
k__Bacteria|p__Proteobacteria|c__Gammaproteobacteria|o__Moraxellales|f__Moraxellaceae|g__Acinetobacter	0	0.35407	0	0.0587	0.00613	0.21825	0	0	0	0	0	0	0	0	0	0	0
k__Bacteria|p__Proteobacteria|c__Gammaproteobacteria|o__Xanthomonadales|f__Xanthomonadaceae|g__Stenotrophomonas	0	0.26713	0	0.05906	0	0	0	0	0	0	0	0	0	0	0	0	0
k__Bacteria|p__Firmicutes|c__Clostridia|o__Eubacteriales|f__Peptostreptococcaceae|g__Peptostreptococcus	0	0.05324	0	0	0	0	0	0	0	0	0	0	0	0	24.34306	18.10679	0
k__Bacteria|p__Actinobacteria|c__Actinomycetia|o__Actinomycetales|f__Actinomycetaceae|g__Trueperella	0	0.00701	0	0.05727	0	0	0	0	0	0	0	0	0.03133	0	0	0	0
k__Bacteria|p__Bacteroidota|c__Bacteroidia|o__Bacteroidales|f__Porphyromonadaceae|g__Porphyromonas	0	0.00583	0	0	0	0	0	0	0	0	7.34381	0.67686	1.8291	0	0.09264	27.20028	0
k__Bacteria|p__Firmicutes|c__Clostridia|o__Eubacteriales|f__Oscillospiraceae|g__Fastidiosipila	0	0.00418	0	0	0	0	1.37568	1.14868	0.02025	0	0	1.83794	0.01072	0	0	0	0
k__Bacteria|p__Proteobacteria|c__Gammaproteobacteria|o__Moraxellales|f__Moraxellaceae|g__Acinetobacter|s__Acinetobacter_pittii	0	0.35407	0	0.00345	0	0	0	0	0	0	0	0	0	0	0	0	0
k__Bacteria|p__Proteobacteria|c__Gammaproteobacteria|o__Xanthomonadales|f__Xanthomonadaceae|g__Stenotrophomonas|s__Stenotrophomonas_maltophilia	0	0.26713	0	0.05906	0	0	0	0	0	0	0	0	0	0	0	0	0
k__Bacteria|p__Firmicutes|c__Clostridia|o__Eubacteriales|f__Peptostreptococcaceae|g__Peptostreptococcus|s__Peptostreptococcus_anaerobius	0	0.05324	0	0	0	0	0	0	0	0	0	0	0	0	24.34306	18.10679	0
k__Bacteria|p__Firmicutes|c__Tissierellia|o__Tissierellales|f__Peptoniphilaceae|g__Anaerococcus|s__Anaerococcus_provencensis	0	0.03341	1.54259	0.00423	0	0	0	0	0	0	0	0.01054	0	0	0	0	0
k__Bacteria|p__Actinobacteria|c__Actinomycetia|o__Actinomycetales|f__Actinomycetaceae|g__Trueperella|s__Trueperella_bernardiae	0	0.00701	0	0.05727	0	0	0	0	0	0	0	0	0.03133	0	0	0	0
k__Bacteria|p__Bacteroidota|c__Bacteroidia|o__Bacteroidales|f__Porphyromonadaceae|g__Porphyromonas|s__Porphyromonas_bennonis	0	0.00583	0	0	0	0	0	0	0	0	0	0.67686	0.01182	0	0.07586	0.63461	0
k__Bacteria|p__Firmicutes|c__Clostridia|o__Eubacteriales|f__Oscillospiraceae|g__Fastidiosipila|s__Fastidiosipila_sanguinis	0	0.00418	0	0	0	0	1.37568	1.14868	0.02025	0	0	1.83794	0.01072	0	0	0	0
k__Bacteria|p__Proteobacteria|c__Gammaproteobacteria|o__Moraxellales|f__Moraxellaceae|g__Acinetobacter|s__Acinetobacter_pittii|t__SGB10346	0	0.35407	0	0.00345	0	0	0	0	0	0	0	0	0	0	0	0	0
k__Bacteria|p__Proteobacteria|c__Gammaproteobacteria|o__Xanthomonadales|f__Xanthomonadaceae|g__Stenotrophomonas|s__Stenotrophomonas_maltophilia|t__SGB12453	0	0.26713	0	0.05906	0	0	0	0	0	0	0	0	0	0	0	0	0
k__Bacteria|p__Firmicutes|c__Clostridia|o__Eubacteriales|f__Peptostreptococcaceae|g__Peptostreptococcus|s__Peptostreptococcus_anaerobius|t__SGB746	0	0.05324	0	0	0	0	0	0	0	0	0	0	0	0	24.34306	18.10679	0
k__Bacteria|p__Firmicutes|c__Tissierellia|o__Tissierellales|f__Peptoniphilaceae|g__Anaerococcus|s__Anaerococcus_provencensis|t__SGB29509	0	0.03341	1.54259	0.00423	0	0	0	0	0	0	0	0.01054	0	0	0	0	0
k__Bacteria|p__Actinobacteria|c__Actinomycetia|o__Actinomycetales|f__Actinomycetaceae|g__Trueperella|s__Trueperella_bernardiae|t__SGB17182	0	0.00701	0	0.05727	0	0	0	0	0	0	0	0	0.03133	0	0	0	0
k__Bacteria|p__Bacteroidota|c__Bacteroidia|o__Bacteroidales|f__Porphyromonadaceae|g__Porphyromonas|s__Porphyromonas_bennonis|t__SGB1985	0	0.00583	0	0	0	0	0	0	0	0	0	0.67686	0.01182	0	0.07586	0.63461	0
k__Bacteria|p__Firmicutes|c__Clostridia|o__Eubacteriales|f__Oscillospiraceae|g__Fastidiosipila|s__Fastidiosipila_sanguinis|t__SGB29515	0	0.00418	0	0	0	0	1.37568	1.14868	0.02025	0	0	1.83794	0.01072	0	0	0	0
k__Bacteria|p__Proteobacteria|c__Gammaproteobacteria|o__Pseudomonadales	0	0	5.54425	0	0	0	0	0	2.33609	0	0	0	0	0	0	0	0
k__Bacteria|p__Proteobacteria|c__Gammaproteobacteria|o__Pseudomonadales|f__Pseudomonadaceae	0	0	5.54425	0	0	0	0	0	2.33609	0	0	0	0	0	0	0	0
k__Bacteria|p__Proteobacteria|c__Gammaproteobacteria|o__Pseudomonadales|f__Pseudomonadaceae|g__Pseudomonas	0	0	5.54425	0	0	0	0	0	2.33609	0	0	0	0	0	0	0	0
k__Bacteria|p__Actinobacteria|c__Actinomycetia|o__Actinomycetales|f__Actinomycetaceae|g__Gleimia	0	0	0.93172	0	0	0	0	0	0	0	0	0	0	0	0	0	0
k__Bacteria|p__Proteobacteria|c__Gammaproteobacteria|o__Pseudomonadales|f__Pseudomonadaceae|g__Pseudomonas|s__Pseudomonas_aeruginosa	0	0	5.54425	0	0	0	0	0	2.33609	0	0	0	0	0	0	0	0
k__Bacteria|p__Actinobacteria|c__Actinomycetia|o__Actinomycetales|f__Actinomycetaceae|g__Gleimia|s__Gleimia_hominis	0	0	0.93172	0	0	0	0	0	0	0	0	0	0	0	0	0	0
k__Bacteria|p__Firmicutes|c__Bacilli|o__Bacillales|f__Staphylococcaceae|g__Staphylococcus|s__Staphylococcus_caprae	0	0	0.20893	0	0	0	0.45054	0	0	0	0	0.00753	0	0	0	0	0
k__Bacteria|p__Proteobacteria|c__Gammaproteobacteria|o__Pseudomonadales|f__Pseudomonadaceae|g__Pseudomonas|s__Pseudomonas_aeruginosa|t__SGB12320	0	0	5.54425	0	0	0	0	0	2.33609	0	0	0	0	0	0	0	0
k__Bacteria|p__Actinobacteria|c__Actinomycetia|o__Actinomycetales|f__Actinomycetaceae|g__Gleimia|s__Gleimia_hominis|t__SGB17193	0	0	0.93172	0	0	0	0	0	0	0	0	0	0	0	0	0	0
k__Bacteria|p__Firmicutes|c__Bacilli|o__Bacillales|f__Staphylococcaceae|g__Staphylococcus|s__Staphylococcus_caprae|t__SGB7862	0	0	0.20893	0	0	0	0.45054	0	0	0	0	0.00753	0	0	0	0	0
k__Bacteria|p__Firmicutes|c__Negativicutes	0	0	0	0.14951	0	0	0	0	0	0	2.17027	0	1.80057	0	0	0	0
k__Bacteria|p__Firmicutes|c__Negativicutes|o__Veillonellales	0	0	0	0.14951	0	0	0	0	0	0	2.17027	0	1.80057	0	0	0	0
k__Bacteria|p__Firmicutes|c__Bacilli|o__Lactobacillales|f__Streptococcaceae	0	0	0	49.8134	5.71943	5.92989	0	0	0	66.4652	40.51172	0.0008	7.49688	0	0	0	0
k__Bacteria|p__Proteobacteria|c__Gammaproteobacteria|o__Enterobacterales|f__Morganellaceae	0	0	0	2.08893	0	2.91064	0.29265	4.20841	5.58548	0	0	0	0	0	0	0	0
k__Bacteria|p__Firmicutes|c__Bacilli|o__Lactobacillales|f__Aerococcaceae	0	0	0	0.61004	0	0.08051	0	0.00115	0.00744	0	0	2.99337	0	0	0	0	0
k__Bacteria|p__Firmicutes|c__Negativicutes|o__Veillonellales|f__Veillonellaceae	0	0	0	0.14951	0	0	0	0	0	0	2.17027	0	1.80057	0	0	0	0
k__Bacteria|p__Firmicutes|c__Bacilli|o__Lactobacillales|f__Streptococcaceae|g__Streptococcus	0	0	0	49.78489	5.71943	5.92989	0	0	0	66.4652	40.51172	0.0008	7.49688	0	0	0	0
k__Bacteria|p__Proteobacteria|c__Gammaproteobacteria|o__Enterobacterales|f__Morganellaceae|g__Morganella	0	0	0	2.08893	0	2.91064	0.2874	3.88767	5.56345	0	0	0	0	0	0	0	0
k__Bacteria|p__Firmicutes|c__Bacilli|o__Lactobacillales|f__Aerococcaceae|g__Globicatella	0	0	0	0.61004	0	0.08051	0	0.00115	0.00744	0	0	0.29051	0	0	0	0	0
k__Bacteria|p__Firmicutes|c__Tissierellia|o__Tissierellales|f__Peptoniphilaceae|g__Peptoniphilus	0	0	0	0.56196	0	0.02024	0.08265	2.21447	0.2613	0	2.67917	6.98436	0.91764	0	0.52519	3.53021	0
k__Bacteria|p__Firmicutes|c__Negativicutes|o__Veillonellales|f__Veillonellaceae|g__Veillonella	0	0	0	0.14951	0	0	0	0	0	0	2.17027	0	1.80057	0	0	0	0
k__Bacteria|p__Firmicutes|c__Bacilli|o__Bacillales|f__Staphylococcaceae|g__Macrococcus	0	0	0	0.0311	0	0	0	0	0	0	0	0	0	0	0	0	0
k__Bacteria|p__Firmicutes|c__Bacilli|o__Lactobacillales|f__Streptococcaceae|g__Lactococcus	0	0	0	0.02851	0	0	0	0	0	0	0	0	0	0	0	0	0
k__Bacteria|p__Actinobacteria|c__Actinomycetia|o__Micrococcales|f__Micrococcaceae|g__Micrococcus	0	0	0	0.01573	0	0	0	0	0	0	0	0.30737	0	0	0	0	0
k__Bacteria|p__Actinobacteria|c__Actinomycetia|o__Micrococcales|f__Dermabacteraceae|g__Helcobacillus	0	0	0	0.00749	0	0.04019	0	0	0	0	0	0.01968	0	0	0	0	0
k__Bacteria|p__Firmicutes|c__Bacilli|o__Lactobacillales|f__Streptococcaceae|g__Streptococcus|s__Streptococcus_oralis	0	0	0	49.68739	5.71943	5.92989	0	0	0	0	0	0	0.73147	0	0	0	0
k__Bacteria|p__Firmicutes|c__Bacilli|o__Bacillales|f__Staphylococcaceae|g__Staphylococcus|s__Staphylococcus_haemolyticus	0	0	0	12.41587	0	0.1884	0	0	0	0	0	0	0	0	0	0	0
k__Bacteria|p__Proteobacteria|c__Gammaproteobacteria|o__Enterobacterales|f__Morganellaceae|g__Morganella|s__Morganella_morganii	0	0	0	2.08893	0	2.91064	0.2874	3.88767	5.56345	0	0	0	0	0	0	0	0
k__Bacteria|p__Firmicutes|c__Bacilli|o__Bacillales|f__Staphylococcaceae|g__Staphylococcus|s__Staphylococcus_pasteuri	0	0	0	1.39643	0	4.61651	0	0	0	0	0	0	0	0	0	0	0
k__Bacteria|p__Firmicutes|c__Bacilli|o__Bacillales|f__Staphylococcaceae|g__Staphylococcus|s__Staphylococcus_aureus	0	0	0	1.3941	92.01074	2.08112	49.73432	64.10048	0	28.37433	0	6.92259	0	0	20.55004	8.5456	0
k__Bacteria|p__Firmicutes|c__Bacilli|o__Lactobacillales|f__Aerococcaceae|g__Globicatella|s__Globicatella_sanguinis	0	0	0	0.61004	0	0.08051	0	0.00115	0.00744	0	0	0.29051	0	0	0	0	0
k__Bacteria|p__Firmicutes|c__Tissierellia|o__Tissierellales|f__Peptoniphilaceae|g__Peptoniphilus|s__Peptoniphilus_harei	0	0	0	0.54807	0	0.02024	0	0	0	0	0	2.78761	0.51212	0	0.52519	3.53021	0
k__Bacteria|p__Firmicutes|c__Tissierellia|o__Tissierellales|f__Peptoniphilaceae|g__Anaerococcus|s__Anaerococcus_prevotii	0	0	0	0.27918	0	0.05723	0	0	0	0	0	0	0	0	0	0	0
k__Bacteria|p__Firmicutes|c__Bacilli|o__Bacillales|f__Staphylococcaceae|g__Staphylococcus|s__Staphylococcus_pseudintermedius	0	0	0	0.15607	1.61841	59.36256	0	0	0	0	0	0	0	0	0	0	0
k__Bacteria|p__Firmicutes|c__Negativicutes|o__Veillonellales|f__Veillonellaceae|g__Veillonella|s__Veillonella_parvula	0	0	0	0.14951	0	0	0	0	0	0	2.17027	0	1.78257	0	0	0	0
k__Bacteria|p__Firmicutes|c__Bacilli|o__Lactobacillales|f__Streptococcaceae|g__Streptococcus|s__Streptococcus_canis	0	0	0	0.0975	0	0	0	0	0	0	0	0	0	0	0	0	0
k__Bacteria|p__Actinobacteria|c__Actinomycetia|o__Corynebacteriales|f__Corynebacteriaceae|g__Corynebacterium|s__Corynebacterium_tuberculostearicum	0	0	0	0.0807	0	0	0	0	0	0	0	0	0	0	0	0	31.34115
k__Bacteria|p__Actinobacteria|c__Actinomycetia|o__Corynebacteriales|f__Corynebacteriaceae|g__Corynebacterium|s__Corynebacterium_phoceense	0	0	0	0.0687	0.31024	0	0	0	0	0	0	0	0	0	0	0	0
k__Bacteria|p__Firmicutes|c__Tissierellia|o__Tissierellales|f__Peptoniphilaceae|g__Anaerococcus|s__Anaerococcus_mediterraneensis	0	0	0	0.05036	0	0	0	0	0	0	0	0.44095	0.12	0	0	0	0
k__Bacteria|p__Proteobacteria|c__Gammaproteobacteria|o__Moraxellales|f__Moraxellaceae|g__Acinetobacter|s__Acinetobacter_baumannii	0	0	0	0.03972	0.00613	0.21825	0	0	0	0	0	0	0	0	0	0	0
k__Bacteria|p__Firmicutes|c__Bacilli|o__Bacillales|f__Staphylococcaceae|g__Macrococcus|s__Macrococcus_caseolyticus	0	0	0	0.0311	0	0	0	0	0	0	0	0	0	0	0	0	0
k__Bacteria|p__Firmicutes|c__Bacilli|o__Lactobacillales|f__Streptococcaceae|g__Lactococcus|s__Lactococcus_petauri	0	0	0	0.02851	0	0	0	0	0	0	0	0	0	0	0	0	0
k__Bacteria|p__Firmicutes|c__Bacilli|o__Bacillales|f__Staphylococcaceae|g__Staphylococcus|s__Staphylococcus_saprophyticus	0	0	0	0.0277	0	0	0	0	0	0	0	0	0	0	0	0	0
k__Bacteria|p__Actinobacteria|c__Actinomycetia|o__Micrococcales|f__Micrococcaceae|g__Micrococcus|s__Micrococcus_luteus	0	0	0	0.01573	0	0	0	0	0	0	0	0	0	0	0	0	0
k__Bacteria|p__Actinobacteria|c__Actinomycetia|o__Corynebacteriales|f__Corynebacteriaceae|g__Corynebacterium|s__Corynebacterium_simulans	0	0	0	0.01424	0	0	0	0	0	0	0	0	0	0	29.82084	5.71574	0
k__Bacteria|p__Firmicutes|c__Tissierellia|o__Tissierellales|f__Peptoniphilaceae|g__Peptoniphilus|s__Peptoniphilus_SGB105001	0	0	0	0.01389	0	0	0	0	0	0	0	0	0	0	0	0	0
k__Bacteria|p__Proteobacteria|c__Gammaproteobacteria|o__Moraxellales|f__Moraxellaceae|g__Acinetobacter|s__Acinetobacter_bereziniae	0	0	0	0.0096	0	0	0	0	0	0	0	0	0	0	0	0	0
k__Bacteria|p__Firmicutes|c__Bacilli|o__Bacillales|f__Staphylococcaceae|g__Staphylococcus|s__Staphylococcus_capitis	0	0	0	0.00953	0	0	0.04659	0	0	0	0	0	0	0	0	0	5.07557
k__Bacteria|p__Actinobacteria|c__Actinomycetia|o__Micrococcales|f__Dermabacteraceae|g__Helcobacillus|s__Helcobacillus_massiliensis	0	0	0	0.00749	0	0.04019	0	0	0	0	0	0.01968	0	0	0	0	0
k__Bacteria|p__Proteobacteria|c__Gammaproteobacteria|o__Moraxellales|f__Moraxellaceae|g__Acinetobacter|s__Acinetobacter_courvalinii	0	0	0	0.00592	0	0	0	0	0	0	0	0	0	0	0	0	0
k__Bacteria|p__Firmicutes|c__Bacilli|o__Bacillales|f__Staphylococcaceae|g__Staphylococcus|s__Staphylococcus_hominis	0	0	0	0.00152	0	0	0	0	0	0	0	0	0	0	0	0	0
k__Bacteria|p__Firmicutes|c__Bacilli|o__Lactobacillales|f__Streptococcaceae|g__Streptococcus|s__Streptococcus_oralis|t__SGB8130	0	0	0	49.68739	5.71943	5.92989	0	0	0	0	0	0	0.73147	0	0	0	0
k__Bacteria|p__Firmicutes|c__Bacilli|o__Bacillales|f__Staphylococcaceae|g__Staphylococcus|s__Staphylococcus_haemolyticus|t__SGB7861	0	0	0	12.41587	0	0.1884	0	0	0	0	0	0	0	0	0	0	0
k__Bacteria|p__Actinobacteria|c__Actinomycetia|o__Corynebacteriales|f__Corynebacteriaceae|g__Corynebacterium|s__Corynebacterium_aurimucosum|t__SGB17109	0	0	0	3.27866	0	1.18212	0	0	0	0	0	0	0	0	0	7.53799	0
k__Bacteria|p__Proteobacteria|c__Gammaproteobacteria|o__Enterobacterales|f__Morganellaceae|g__Morganella|s__Morganella_morganii|t__SGB10028	0	0	0	2.08893	0	2.91064	0.2874	3.88767	5.56345	0	0	0	0	0	0	0	0
k__Bacteria|p__Firmicutes|c__Bacilli|o__Bacillales|f__Staphylococcaceae|g__Staphylococcus|s__Staphylococcus_pasteuri|t__SGB7855	0	0	0	1.39643	0	4.61651	0	0	0	0	0	0	0	0	0	0	0
k__Bacteria|p__Firmicutes|c__Bacilli|o__Bacillales|f__Staphylococcaceae|g__Staphylococcus|s__Staphylococcus_aureus|t__SGB7852	0	0	0	1.3941	92.01074	2.08112	49.73432	64.10048	0	28.37433	0	6.92259	0	0	20.55004	8.5456	0
k__Bacteria|p__Firmicutes|c__Bacilli|o__Lactobacillales|f__Aerococcaceae|g__Globicatella|s__Globicatella_sanguinis|t__SGB7812	0	0	0	0.61004	0	0.08051	0	0.00115	0.00744	0	0	0.29051	0	0	0	0	0
k__Bacteria|p__Firmicutes|c__Tissierellia|o__Tissierellales|f__Peptoniphilaceae|g__Peptoniphilus|s__Peptoniphilus_harei|t__SGB6693	0	0	0	0.54807	0	0.02024	0	0	0	0	0	2.78761	0	0	0.52519	0	0
k__Bacteria|p__Firmicutes|c__Tissierellia|o__Tissierellales|f__Peptoniphilaceae|g__Anaerococcus|s__Anaerococcus_prevotii|t__SGB6679	0	0	0	0.27918	0	0.05723	0	0	0	0	0	0	0	0	0	0	0
k__Bacteria|p__Firmicutes|c__Bacilli|o__Bacillales|f__Staphylococcaceae|g__Staphylococcus|s__Staphylococcus_pseudintermedius|t__SGB7827	0	0	0	0.15607	1.61841	59.36256	0	0	0	0	0	0	0	0	0	0	0
k__Bacteria|p__Firmicutes|c__Negativicutes|o__Veillonellales|f__Veillonellaceae|g__Veillonella|s__Veillonella_parvula|t__SGB6939	0	0	0	0.14951	0	0	0	0	0	0	2.17027	0	1.78257	0	0	0	0
k__Bacteria|p__Firmicutes|c__Bacilli|o__Lactobacillales|f__Streptococcaceae|g__Streptococcus|s__Streptococcus_canis|t__SGB8217	0	0	0	0.0975	0	0	0	0	0	0	0	0	0	0	0	0	0
k__Bacteria|p__Actinobacteria|c__Actinomycetia|o__Corynebacteriales|f__Corynebacteriaceae|g__Corynebacterium|s__Corynebacterium_tuberculostearicum|t__SGB17103_group	0	0	0	0.0807	0	0	0	0	0	0	0	0	0	0	0	0	31.34115
k__Bacteria|p__Actinobacteria|c__Actinomycetia|o__Corynebacteriales|f__Corynebacteriaceae|g__Corynebacterium|s__Corynebacterium_phoceense|t__SGB17119	0	0	0	0.0687	0.31024	0	0	0	0	0	0	0	0	0	0	0	0
k__Bacteria|p__Actinobacteria|c__Actinomycetia|o__Corynebacteriales|f__Corynebacteriaceae|g__Corynebacterium|s__Corynebacterium_aurimucosum|t__SGB17110	0	0	0	0.06171	0.12784	0.19356	0	0	0	0	0	0.55549	0	0	0	0	0
k__Bacteria|p__Firmicutes|c__Tissierellia|o__Tissierellales|f__Peptoniphilaceae|g__Anaerococcus|s__Anaerococcus_mediterraneensis|t__SGB29507	0	0	0	0.05036	0	0	0	0	0	0	0	0.44095	0.12	0	0	0	0
k__Bacteria|p__Proteobacteria|c__Gammaproteobacteria|o__Moraxellales|f__Moraxellaceae|g__Acinetobacter|s__Acinetobacter_baumannii|t__SGB10343	0	0	0	0.03972	0.00613	0.21825	0	0	0	0	0	0	0	0	0	0	0
k__Bacteria|p__Firmicutes|c__Bacilli|o__Bacillales|f__Staphylococcaceae|g__Macrococcus|s__Macrococcus_caseolyticus|t__SGB7869	0	0	0	0.0311	0	0	0	0	0	0	0	0	0	0	0	0	0
k__Bacteria|p__Firmicutes|c__Bacilli|o__Lactobacillales|f__Streptococcaceae|g__Lactococcus|s__Lactococcus_petauri|t__SGB7980	0	0	0	0.02851	0	0	0	0	0	0	0	0	0	0	0	0	0
k__Bacteria|p__Firmicutes|c__Bacilli|o__Bacillales|f__Staphylococcaceae|g__Staphylococcus|s__Staphylococcus_saprophyticus|t__SGB7848	0	0	0	0.0277	0	0	0	0	0	0	0	0	0	0	0	0	0
k__Bacteria|p__Actinobacteria|c__Actinomycetia|o__Micrococcales|f__Micrococcaceae|g__Micrococcus|s__Micrococcus_luteus|t__SGB16676	0	0	0	0.01573	0	0	0	0	0	0	0	0	0	0	0	0	0
k__Bacteria|p__Actinobacteria|c__Actinomycetia|o__Corynebacteriales|f__Corynebacteriaceae|g__Corynebacterium|s__Corynebacterium_simulans|t__SGB17120	0	0	0	0.01424	0	0	0	0	0	0	0	0	0	0	29.82084	5.71574	0
k__Bacteria|p__Firmicutes|c__Tissierellia|o__Tissierellales|f__Peptoniphilaceae|g__Peptoniphilus|s__Peptoniphilus_SGB105001|t__SGB105001	0	0	0	0.01389	0	0	0	0	0	0	0	0	0	0	0	0	0
k__Bacteria|p__Actinobacteria|c__Actinomycetia|o__Corynebacteriales|f__Corynebacteriaceae|g__Corynebacterium|s__Corynebacterium_aurimucosum|t__SGB17112	0	0	0	0.01356	0	0	0	0	0	0	0	0.40482	0	0	0	0	0
k__Bacteria|p__Proteobacteria|c__Gammaproteobacteria|o__Moraxellales|f__Moraxellaceae|g__Acinetobacter|s__Acinetobacter_bereziniae|t__SGB10379	0	0	0	0.0096	0	0	0	0	0	0	0	0	0	0	0	0	0
k__Bacteria|p__Firmicutes|c__Bacilli|o__Bacillales|f__Staphylococcaceae|g__Staphylococcus|s__Staphylococcus_capitis|t__SGB7863	0	0	0	0.00953	0	0	0.04659	0	0	0	0	0	0	0	0	0	5.07557
k__Bacteria|p__Actinobacteria|c__Actinomycetia|o__Micrococcales|f__Dermabacteraceae|g__Helcobacillus|s__Helcobacillus_massiliensis|t__SGB87483	0	0	0	0.00749	0	0.04019	0	0	0	0	0	0.01968	0	0	0	0	0
k__Bacteria|p__Proteobacteria|c__Gammaproteobacteria|o__Moraxellales|f__Moraxellaceae|g__Acinetobacter|s__Acinetobacter_courvalinii|t__SGB10356	0	0	0	0.00592	0	0	0	0	0	0	0	0	0	0	0	0	0
k__Bacteria|p__Firmicutes|c__Bacilli|o__Bacillales|f__Staphylococcaceae|g__Staphylococcus|s__Staphylococcus_hominis|t__SGB7858	0	0	0	0.00152	0	0	0	0	0	0	0	0	0	0	0	0	0
k__Bacteria|p__Bacteroidota|c__Cytophagia	0	0	0	0	0	0.00091	0	0.00053	0.00657	0	0	0.0011	0	0	0.00839	0.01031	0
k__Bacteria|p__Bacteroidota|c__Cytophagia|o__Cytophagales	0	0	0	0	0	0.00091	0	0.00053	0.00657	0	0	0.0011	0	0	0.00839	0.01031	0
k__Bacteria|p__Bacteroidota|c__Cytophagia|o__Cytophagales|f__Cytophagaceae	0	0	0	0	0	0.00091	0	0.00053	0.00657	0	0	0.0011	0	0	0.00839	0.01031	0
k__Bacteria|p__Firmicutes|c__Bacilli|o__Bacillales|f__Staphylococcaceae|g__Nosocomiicoccus	0	0	0	0	0	0.34351	0	0	0	0	0	0.00768	0	0	0	0	0
k__Bacteria|p__Firmicutes|c__Bacilli|o__Bacillales|f__Staphylococcaceae|g__Jeotgalicoccus	0	0	0	0	0	0.01451	0	0	0	0	0	0.09474	0	0	0	0	0
k__Bacteria|p__Bacteroidota|c__Cytophagia|o__Cytophagales|f__Cytophagaceae|g__Cytophaga	0	0	0	0	0	0.00091	0	0.00053	0	0	0	0.0011	0	0	0	0	0
k__Bacteria|p__Firmicutes|c__Bacilli|o__Bacillales|f__Staphylococcaceae|g__Nosocomiicoccus|s__Nosocomiicoccus_massiliensis	0	0	0	0	0	0.34351	0	0	0	0	0	0	0	0	0	0	0
k__Bacteria|p__Firmicutes|c__Bacilli|o__Bacillales|f__Staphylococcaceae|g__Jeotgalicoccus|s__Jeotgalicoccus_marinus	0	0	0	0	0	0.01451	0	0	0	0	0	0.09474	0	0	0	0	0
k__Bacteria|p__Bacteroidota|c__Cytophagia|o__Cytophagales|f__Cytophagaceae|g__Cytophaga|s__Cytophaga_hutchinsonii	0	0	0	0	0	0.00091	0	0.00053	0	0	0	0.0011	0	0	0	0	0
k__Bacteria|p__Firmicutes|c__Bacilli|o__Bacillales|f__Staphylococcaceae|g__Nosocomiicoccus|s__Nosocomiicoccus_massiliensis|t__SGB29717	0	0	0	0	0	0.34351	0	0	0	0	0	0	0	0	0	0	0
k__Bacteria|p__Firmicutes|c__Bacilli|o__Bacillales|f__Staphylococcaceae|g__Jeotgalicoccus|s__Jeotgalicoccus_marinus|t__SGB7799	0	0	0	0	0	0.01451	0	0	0	0	0	0.09474	0	0	0	0	0
k__Bacteria|p__Bacteroidota|c__Cytophagia|o__Cytophagales|f__Cytophagaceae|g__Cytophaga|s__Cytophaga_hutchinsonii|t__SGB3355	0	0	0	0	0	0.00091	0	0.00053	0	0	0	0.0011	0	0	0	0	0
k__Bacteria|p__Proteobacteria|c__Betaproteobacteria	0	0	0	0	0	0	39.33016	12.13382	66.12594	0	0	0.0004	0	0	0	0	0
k__Bacteria|p__Proteobacteria|c__Betaproteobacteria|o__Neisseriales	0	0	0	0	0	0	39.10431	12.03785	65.28936	0	0	0	0	0	0	0	0
k__Bacteria|p__Proteobacteria|c__Betaproteobacteria|o__Burkholderiales	0	0	0	0	0	0	0.22585	0.09597	0.83659	0	0	0.0004	0	0	0	0	0
k__Bacteria|p__Proteobacteria|c__Betaproteobacteria|o__Neisseriales|f__Neisseriaceae	0	0	0	0	0	0	39.10431	12.03785	65.28936	0	0	0	0	0	0	0	0
k__Bacteria|p__Actinobacteria|c__Actinomycetia|o__Micrococcales|f__Microbacteriaceae	0	0	0	0	0	0	1.35819	3.41172	0	0	0	3.73848	0	0	0	0	0
k__Bacteria|p__Proteobacteria|c__Betaproteobacteria|o__Burkholderiales|f__Alcaligenaceae	0	0	0	0	0	0	0.22585	0.09597	0.83659	0	0	0.0004	0	0	0	0	0
k__Bacteria|p__Proteobacteria|c__Betaproteobacteria|o__Neisseriales|f__Neisseriaceae|g__Neisseria	0	0	0	0	0	0	39.10431	12.03785	65.28936	0	0	0	0	0	0	0	0
k__Bacteria|p__Actinobacteria|c__Actinomycetia|o__Micrococcales|f__Microbacteriaceae|g__Gulosibacter	0	0	0	0	0	0	1.35819	3.41172	0	0	0	3.73848	0	0	0	0	0
k__Bacteria|p__Proteobacteria|c__Betaproteobacteria|o__Burkholderiales|f__Alcaligenaceae|g__Alcaligenes	0	0	0	0	0	0	0.11581	0.08759	0.25738	0	0	0	0	0	0	0	0
k__Bacteria|p__Proteobacteria|c__Betaproteobacteria|o__Burkholderiales|f__Alcaligenaceae|g__Paenalcaligenes	0	0	0	0	0	0	0.11005	0.00838	0.5792	0	0	0.0004	0	0	0	0	0
k__Bacteria|p__Proteobacteria|c__Gammaproteobacteria|o__Enterobacterales|f__Morganellaceae|g__Providencia	0	0	0	0	0	0	0.00525	0.32074	0.02202	0	0	0	0	0	0	0	0
k__Bacteria|p__Actinobacteria|c__Actinomycetia|o__Micrococcales|f__Dermabacteraceae|g__Brachybacterium	0	0	0	0	0	0	0.00334	0	0	0	0	0.36884	0	0	0	0	0
k__Bacteria|p__Proteobacteria|c__Betaproteobacteria|o__Neisseriales|f__Neisseriaceae|g__Neisseria|s__Neisseria_sicca	0	0	0	0	0	0	39.10431	12.03785	65.28936	0	0	0	0	0	0	0	0
k__Bacteria|p__Firmicutes|c__Tissierellia|o__Tissierellales|f__Peptoniphilaceae|g__Anaerococcus|s__Anaerococcus_obesiensis	0	0	0	0	0	0	2.82801	1.56653	0	0	0.18578	4.90852	0.00185	0	0	0	0
k__Bacteria|p__Actinobacteria|c__Actinomycetia|o__Micrococcales|f__Microbacteriaceae|g__Gulosibacter|s__Gulosibacter_hominis	0	0	0	0	0	0	1.35819	3.41172	0	0	0	3.73848	0	0	0	0	0
k__Bacteria|p__Proteobacteria|c__Betaproteobacteria|o__Burkholderiales|f__Alcaligenaceae|g__Alcaligenes|s__Alcaligenes_faecalis	0	0	0	0	0	0	0.11581	0.08759	0.25738	0	0	0	0	0	0	0	0
k__Bacteria|p__Proteobacteria|c__Betaproteobacteria|o__Burkholderiales|f__Alcaligenaceae|g__Paenalcaligenes|s__Paenalcaligenes_suwonensis	0	0	0	0	0	0	0.11005	0.00838	0.5792	0	0	0	0	0	0	0	0
k__Bacteria|p__Actinobacteria|c__Actinomycetia|o__Corynebacteriales|f__Corynebacteriaceae|g__Corynebacterium|s__Corynebacterium_coyleae	0	0	0	0	0	0	0.09579	0.02349	10.34283	0	0	0	0	0	0	0	0
k__Bacteria|p__Firmicutes|c__Tissierellia|o__Tissierellales|f__Peptoniphilaceae|g__Peptoniphilus|s__Peptoniphilus_gorbachii	0	0	0	0	0	0	0.08265	2.21447	0.2613	0	0	0	0.07559	0	0	0	0
k__Bacteria|p__Actinobacteria|c__Actinomycetia|o__Micrococcales|f__Brevibacteriaceae|g__Brevibacterium|s__Brevibacterium_mcbrellneri	0	0	0	0	0	0	0.04911	0.26065	0	0	0	0	0	0	0	0	0
k__Bacteria|p__Actinobacteria|c__Actinomycetia|o__Corynebacteriales|f__Corynebacteriaceae|g__Corynebacterium|s__Corynebacterium_freneyi	0	0	0	0	0	0	0.00579	0	0	0	0	9.15139	0	0	0	0	0
k__Bacteria|p__Proteobacteria|c__Gammaproteobacteria|o__Enterobacterales|f__Morganellaceae|g__Providencia|s__Providencia_rettgeri	0	0	0	0	0	0	0.00525	0.32074	0.02202	0	0	0	0	0	0	0	0
k__Bacteria|p__Actinobacteria|c__Actinomycetia|o__Micrococcales|f__Dermabacteraceae|g__Brachybacterium|s__Brachybacterium_sp_Marseille_Q7125	0	0	0	0	0	0	0.00334	0	0	0	0	0.36884	0	0	0	0	0
k__Bacteria|p__Proteobacteria|c__Betaproteobacteria|o__Neisseriales|f__Neisseriaceae|g__Neisseria|s__Neisseria_sicca|t__SGB9467_group	0	0	0	0	0	0	39.10431	12.03785	65.28936	0	0	0	0	0	0	0	0
k__Bacteria|p__Firmicutes|c__Tissierellia|o__Tissierellales|f__Peptoniphilaceae|g__Anaerococcus|s__Anaerococcus_obesiensis|t__SGB6661	0	0	0	0	0	0	2.82801	1.56653	0	0	0.18578	4.90852	0.00185	0	0	0	0
k__Bacteria|p__Actinobacteria|c__Actinomycetia|o__Micrococcales|f__Microbacteriaceae|g__Gulosibacter|s__Gulosibacter_hominis|t__SGB17214	0	0	0	0	0	0	1.35819	3.41172	0	0	0	3.73848	0	0	0	0	0
k__Bacteria|p__Proteobacteria|c__Betaproteobacteria|o__Burkholderiales|f__Alcaligenaceae|g__Alcaligenes|s__Alcaligenes_faecalis|t__SGB11988	0	0	0	0	0	0	0.11581	0.08759	0.25738	0	0	0	0	0	0	0	0
k__Bacteria|p__Proteobacteria|c__Betaproteobacteria|o__Burkholderiales|f__Alcaligenaceae|g__Paenalcaligenes|s__Paenalcaligenes_suwonensis|t__SGB80473	0	0	0	0	0	0	0.11005	0.00838	0.5792	0	0	0	0	0	0	0	0
k__Bacteria|p__Actinobacteria|c__Actinomycetia|o__Corynebacteriales|f__Corynebacteriaceae|g__Corynebacterium|s__Corynebacterium_coyleae|t__SGB17061	0	0	0	0	0	0	0.09579	0.02349	10.34283	0	0	0	0	0	0	0	0
k__Bacteria|p__Firmicutes|c__Tissierellia|o__Tissierellales|f__Peptoniphilaceae|g__Peptoniphilus|s__Peptoniphilus_gorbachii|t__SGB6699	0	0	0	0	0	0	0.08265	2.21447	0.2613	0	0	0	0.07559	0	0	0	0
k__Bacteria|p__Actinobacteria|c__Actinomycetia|o__Micrococcales|f__Brevibacteriaceae|g__Brevibacterium|s__Brevibacterium_mcbrellneri|t__SGB17206	0	0	0	0	0	0	0.04911	0.26065	0	0	0	0	0	0	0	0	0
k__Bacteria|p__Actinobacteria|c__Actinomycetia|o__Corynebacteriales|f__Corynebacteriaceae|g__Corynebacterium|s__Corynebacterium_freneyi|t__SGB17083	0	0	0	0	0	0	0.00579	0	0	0	0	9.15139	0	0	0	0	0
k__Bacteria|p__Proteobacteria|c__Gammaproteobacteria|o__Enterobacterales|f__Morganellaceae|g__Providencia|s__Providencia_rettgeri|t__SGB10006	0	0	0	0	0	0	0.00525	0.32074	0.02202	0	0	0	0	0	0	0	0
k__Bacteria|p__Actinobacteria|c__Actinomycetia|o__Micrococcales|f__Dermabacteraceae|g__Brachybacterium|s__Brachybacterium_sp_Marseille_Q7125|t__SGB16656	0	0	0	0	0	0	0.00334	0	0	0	0	0.36884	0	0	0	0	0
k__Bacteria|p__Bacteroidota|c__Sphingobacteriia	0	0	0	0	0	0	0	9e-05	0	0	0	7e-05	0	0	0	0	0
k__Bacteria|p__Bacteroidota|c__Sphingobacteriia|o__Sphingobacteriales	0	0	0	0	0	0	0	9e-05	0	0	0	7e-05	0	0	0	0	0
k__Bacteria|p__Bacteroidota|c__Sphingobacteriia|o__Sphingobacteriales|f__Sphingobacteriaceae	0	0	0	0	0	0	0	9e-05	0	0	0	7e-05	0	0	0	0	0
k__Bacteria|p__Bacteroidota|c__Sphingobacteriia|o__Sphingobacteriales|f__Sphingobacteriaceae|g__Pedobacter	0	0	0	0	0	0	0	9e-05	0	0	0	7e-05	0	0	0	0	0
k__Bacteria|p__Actinobacteria|c__Actinomycetia|o__Micrococcales|f__Brevibacteriaceae|g__Brevibacterium|s__Brevibacterium_luteolum	0	0	0	0	0	0	0	0.00578	1.04815	0	0	4.69453	0	0	0	0	0
k__Bacteria|p__Firmicutes|c__Bacilli|o__Bacillales|f__Staphylococcaceae|g__Staphylococcus|s__Staphylococcus_schweitzeri	0	0	0	0	0	0	0	0.00243	0	0	0	0	0	0	0	0	0
k__Bacteria|p__Bacteroidota|c__Sphingobacteriia|o__Sphingobacteriales|f__Sphingobacteriaceae|g__Pedobacter|s__Pedobacter_heparinus	0	0	0	0	0	0	0	9e-05	0	0	0	7e-05	0	0	0	0	0
k__Bacteria|p__Actinobacteria|c__Actinomycetia|o__Micrococcales|f__Brevibacteriaceae|g__Brevibacterium|s__Brevibacterium_luteolum|t__SGB16642	0	0	0	0	0	0	0	0.00578	1.04815	0	0	4.69453	0	0	0	0	0
k__Bacteria|p__Firmicutes|c__Bacilli|o__Bacillales|f__Staphylococcaceae|g__Staphylococcus|s__Staphylococcus_schweitzeri|t__SGB7854	0	0	0	0	0	0	0	0.00243	0	0	0	0	0	0	0	0	0
k__Bacteria|p__Bacteroidota|c__Sphingobacteriia|o__Sphingobacteriales|f__Sphingobacteriaceae|g__Pedobacter|s__Pedobacter_heparinus|t__SGB3103	0	0	0	0	0	0	0	9e-05	0	0	0	7e-05	0	0	0	0	0
k__Bacteria|p__Bacteroidota|c__Flavobacteriia	0	0	0	0	0	0	0	0	0.01279	0	0	0	0	0	2.30623	0.22348	0
k__Bacteria|p__Bacteroidota|c__Flavobacteriia|o__Flavobacteriales	0	0	0	0	0	0	0	0	0.01279	0	0	0	0	0	2.30623	0.22348	0
k__Bacteria|p__Bacteroidota|c__Flavobacteriia|o__Flavobacteriales|f__Flavobacteriaceae	0	0	0	0	0	0	0	0	0.01279	0	0	0	0	0	2.30623	0.22348	0
k__Bacteria|p__Actinobacteria|c__Actinomycetia|o__Actinomycetales|f__Actinomycetaceae|g__Bowdeniella	0	0	0	0	0	0	0	0	0.10849	0	0	15.73622	0	0	0	0	0
k__Bacteria|p__Bacteroidota|c__Flavobacteriia|o__Flavobacteriales|f__Flavobacteriaceae|g__Flavobacterium	0	0	0	0	0	0	0	0	0.01279	0	0	0	0	0	2.30623	0.22348	0
k__Bacteria|p__Bacteroidota|c__Cytophagia|o__Cytophagales|f__Cytophagaceae|g__Spirosoma	0	0	0	0	0	0	0	0	0.00657	0	0	0	0	0	0.00839	0.01031	0
k__Bacteria|p__Actinobacteria|c__Actinomycetia|o__Actinomycetales|f__Actinomycetaceae|g__Bowdeniella|s__Bowdeniella_massiliensis	0	0	0	0	0	0	0	0	0.10849	0	0	15.73622	0	0	0	0	0
k__Bacteria|p__Bacteroidota|c__Flavobacteriia|o__Flavobacteriales|f__Flavobacteriaceae|g__Flavobacterium|s__Flavobacterium_sp_B17	0	0	0	0	0	0	0	0	0.00973	0	0	0	0	0	1.87686	0.12321	0
k__Bacteria|p__Bacteroidota|c__Cytophagia|o__Cytophagales|f__Cytophagaceae|g__Spirosoma|s__Spirosoma_linguale	0	0	0	0	0	0	0	0	0.00657	0	0	0	0	0	0.00839	0.01031	0
k__Bacteria|p__Bacteroidota|c__Flavobacteriia|o__Flavobacteriales|f__Flavobacteriaceae|g__Flavobacterium|s__Flavobacterium_album	0	0	0	0	0	0	0	0	0.00299	0	0	0	0	0	0.42937	0.10027	0
k__Bacteria|p__Bacteroidota|c__Flavobacteriia|o__Flavobacteriales|f__Flavobacteriaceae|g__Flavobacterium|s__Flavobacterium_noncentrifugens	0	0	0	0	0	0	0	0	6e-05	0	0	0	0	0	0	0	0
k__Bacteria|p__Actinobacteria|c__Actinomycetia|o__Actinomycetales|f__Actinomycetaceae|g__Bowdeniella|s__Bowdeniella_massiliensis|t__SGB17185	0	0	0	0	0	0	0	0	0.10849	0	0	15.73622	0	0	0	0	0
k__Bacteria|p__Bacteroidota|c__Flavobacteriia|o__Flavobacteriales|f__Flavobacteriaceae|g__Flavobacterium|s__Flavobacterium_sp_B17|t__SGB28210	0	0	0	0	0	0	0	0	0.00973	0	0	0	0	0	1.87686	0.12321	0
k__Bacteria|p__Bacteroidota|c__Cytophagia|o__Cytophagales|f__Cytophagaceae|g__Spirosoma|s__Spirosoma_linguale|t__SGB3414	0	0	0	0	0	0	0	0	0.00657	0	0	0	0	0	0.00839	0.01031	0
k__Bacteria|p__Bacteroidota|c__Flavobacteriia|o__Flavobacteriales|f__Flavobacteriaceae|g__Flavobacterium|s__Flavobacterium_album|t__SGB21687	0	0	0	0	0	0	0	0	0.00299	0	0	0	0	0	0.42937	0.10027	0
k__Bacteria|p__Bacteroidota|c__Flavobacteriia|o__Flavobacteriales|f__Flavobacteriaceae|g__Flavobacterium|s__Flavobacterium_noncentrifugens|t__SGB2934	0	0	0	0	0	0	0	0	6e-05	0	0	0	0	0	0	0	0
k__Bacteria|p__Firmicutes|c__Bacilli|o__Lactobacillales|f__Streptococcaceae|g__Streptococcus|s__Streptococcus_agalactiae	0	0	0	0	0	0	0	0	0	66.4652	40.51172	0	0	0	0	0	0
k__Bacteria|p__Firmicutes|c__Bacilli|o__Lactobacillales|f__Streptococcaceae|g__Streptococcus|s__Streptococcus_agalactiae|t__SGB8216	0	0	0	0	0	0	0	0	0	66.4652	40.51172	0	0	0	0	0	0
k__Bacteria|p__Firmicutes|c__Tissierellia|o__Tissierellales|f__Peptoniphilaceae|g__Anaerococcus|s__Anaerococcus_vaginalis	0	0	0	0	0	0	0	0	0	0	28.1682	0	1.75464	0	0	0	0
k__Bacteria|p__Bacteroidota|c__Bacteroidia|o__Bacteroidales|f__Porphyromonadaceae|g__Porphyromonas|s__Porphyromonas_somerae	0	0	0	0	0	0	0	0	0	0	7.34381	0	0	0	0	0	0
k__Bacteria|p__Firmicutes|c__Tissierellia|o__Tissierellales|f__Peptoniphilaceae|g__Anaerococcus|s__Anaerococcus_murdochii	0	0	0	0	0	0	0	0	0	0	4.24179	9.43369	0.18841	0	0	0	0
k__Bacteria|p__Firmicutes|c__Tissierellia|o__Tissierellales|f__Peptoniphilaceae|g__Peptoniphilus|s__Peptoniphilus_grossensis	0	0	0	0	0	0	0	0	0	0	2.67917	0	0.02608	0	0	0	0
k__Bacteria|p__Firmicutes|c__Tissierellia|o__Tissierellales|f__Peptoniphilaceae|g__Anaerococcus|s__Anaerococcus_vaginalis|t__SGB29499	0	0	0	0	0	0	0	0	0	0	28.1682	0	1.75464	0	0	0	0
k__Bacteria|p__Firmicutes|c__Tissierellia|o__Tissierellales|f__Peptoniphilaceae|g__Finegoldia|s__Finegoldia_magna|t__SGB6683	0	0	0	0	0	0	0	0	0	0	11.1397	6.8397	0.74163	0	0	0	0
k__Bacteria|p__Bacteroidota|c__Bacteroidia|o__Bacteroidales|f__Porphyromonadaceae|g__Porphyromonas|s__Porphyromonas_somerae|t__SGB1991	0	0	0	0	0	0	0	0	0	0	7.34381	0	0	0	0	0	0
k__Bacteria|p__Firmicutes|c__Tissierellia|o__Tissierellales|f__Peptoniphilaceae|g__Anaerococcus|s__Anaerococcus_murdochii|t__SGB6671	0	0	0	0	0	0	0	0	0	0	4.24179	9.43369	0.18841	0	0	0	0
k__Bacteria|p__Firmicutes|c__Tissierellia|o__Tissierellales|f__Peptoniphilaceae|g__Peptoniphilus|s__Peptoniphilus_grossensis|t__SGB6701	0	0	0	0	0	0	0	0	0	0	2.67917	0	0.02608	0	0	0	0
k__Bacteria|p__Proteobacteria|c__Gammaproteobacteria|o__Pasteurellales	0	0	0	0	0	0	0	0	0	0	0	1.24185	0	0	0	0	0
k__Bacteria|p__Actinobacteria|c__Actinomycetia|o__Propionibacteriales	0	0	0	0	0	0	0	0	0	0	0	0.0633	0	0	0	0	0
k__Bacteria|p__Proteobacteria|c__Gammaproteobacteria|o__Pasteurellales|f__Pasteurellaceae	0	0	0	0	0	0	0	0	0	0	0	1.24185	0	0	0	0	0
k__Bacteria|p__Actinobacteria|c__Actinomycetia|o__Propionibacteriales|f__Propionibacteriaceae	0	0	0	0	0	0	0	0	0	0	0	0.0633	0	0	0	0	0
k__Bacteria|p__Firmicutes|c__Bacilli|o__Lactobacillales|f__Aerococcaceae|g__Falseniella	0	0	0	0	0	0	0	0	0	0	0	2.69671	0	0	0	0	0
k__Bacteria|p__Proteobacteria|c__Gammaproteobacteria|o__Pasteurellales|f__Pasteurellaceae|g__Pasteurella	0	0	0	0	0	0	0	0	0	0	0	1.24185	0	0	0	0	0
k__Bacteria|p__Firmicutes|c__Tissierellia|o__Tissierellales|f__Peptoniphilaceae|g__Urinicoccus	0	0	0	0	0	0	0	0	0	0	0	1.04227	0	0	0	0	0
k__Bacteria|p__Actinobacteria|c__Actinomycetia|o__Actinomycetales|f__Actinomycetaceae|g__Actinomyces	0	0	0	0	0	0	0	0	0	0	0	0.21529	0.06047	0	0	0	0
k__Bacteria|p__Actinobacteria|c__Actinomycetia|o__Propionibacteriales|f__Propionibacteriaceae|g__Tessaracoccus	0	0	0	0	0	0	0	0	0	0	0	0.0633	0	0	0	0	0
k__Bacteria|p__Firmicutes|c__Bacilli|o__Lactobacillales|f__Aerococcaceae|g__Facklamia	0	0	0	0	0	0	0	0	0	0	0	0.00615	0	0	0	0	0
k__Bacteria|p__Firmicutes|c__Tissierellia|o__Tissierellales|f__Peptoniphilaceae|g__Peptoniphilus|s__Peptoniphilus_coxii	0	0	0	0	0	0	0	0	0	0	0	4.19675	0	0	0	0	0
k__Bacteria|p__Firmicutes|c__Bacilli|o__Lactobacillales|f__Aerococcaceae|g__Falseniella|s__Falseniella_ignava	0	0	0	0	0	0	0	0	0	0	0	2.69671	0	0	0	0	0
k__Bacteria|p__Proteobacteria|c__Gammaproteobacteria|o__Pasteurellales|f__Pasteurellaceae|g__Pasteurella|s__Pasteurella_multocida	0	0	0	0	0	0	0	0	0	0	0	1.24185	0	0	0	0	0
k__Bacteria|p__Firmicutes|c__Tissierellia|o__Tissierellales|f__Peptoniphilaceae|g__Urinicoccus|s__Urinicoccus_timonensis	0	0	0	0	0	0	0	0	0	0	0	1.04227	0	0	0	0	0
k__Bacteria|p__Actinobacteria|c__Actinomycetia|o__Micrococcales|f__Micrococcaceae|g__Micrococcus|s__Micrococcus_lylae	0	0	0	0	0	0	0	0	0	0	0	0.30737	0	0	0	0	0
k__Bacteria|p__Actinobacteria|c__Actinomycetia|o__Actinomycetales|f__Actinomycetaceae|g__Actinomyces|s__Actinomyces_sp_HMSC065F12	0	0	0	0	0	0	0	0	0	0	0	0.21529	0.05813	0	0	0	0
k__Bacteria|p__Firmicutes|c__Tissierellia|o__Tissierellales|f__Peptoniphilaceae|g__Anaerococcus|s__Anaerococcus_ihuae	0	0	0	0	0	0	0	0	0	0	0	0.09446	0	0	0	0	0
k__Bacteria|p__Actinobacteria|c__Actinomycetia|o__Propionibacteriales|f__Propionibacteriaceae|g__Tessaracoccus|s__Tessaracoccus_timonensis	0	0	0	0	0	0	0	0	0	0	0	0.0633	0	0	0	0	0
k__Bacteria|p__Firmicutes|c__Bacilli|o__Bacillales|f__Staphylococcaceae|g__Staphylococcus|s__Staphylococcus_cohnii	0	0	0	0	0	0	0	0	0	0	0	0.04137	0	0	0	0	0
k__Bacteria|p__Firmicutes|c__Tissierellia|o__Tissierellales|f__Peptoniphilaceae|g__Anaerococcus|s__Anaerococcus_rubeinfantis	0	0	0	0	0	0	0	0	0	0	0	0.03515	0	0	0	0	0
k__Bacteria|p__Actinobacteria|c__Actinomycetia|o__Micrococcales|f__Brevibacteriaceae|g__Brevibacterium|s__Brevibacterium_ravenspurgense	0	0	0	0	0	0	0	0	0	0	0	0.00933	0	0	0	0	0
k__Bacteria|p__Firmicutes|c__Bacilli|o__Bacillales|f__Staphylococcaceae|g__Nosocomiicoccus|s__Nosocomiicoccus_ampullae	0	0	0	0	0	0	0	0	0	0	0	0.00768	0	0	0	0	0
k__Bacteria|p__Firmicutes|c__Bacilli|o__Lactobacillales|f__Aerococcaceae|g__Facklamia|s__Facklamia_hominis	0	0	0	0	0	0	0	0	0	0	0	0.00615	0	0	0	0	0
k__Bacteria|p__Firmicutes|c__Bacilli|o__Lactobacillales|f__Streptococcaceae|g__Streptococcus|s__Streptococcus_thermophilus	0	0	0	0	0	0	0	0	0	0	0	0.0008	0	0	0	0	0
k__Bacteria|p__Actinobacteria|c__Actinomycetia|o__Micrococcales|f__Brevibacteriaceae|g__Brevibacterium|s__Brevibacterium_gallinarum	0	0	0	0	0	0	0	0	0	0	0	0.00063	0	0	0	0	0
k__Bacteria|p__Proteobacteria|c__Betaproteobacteria|o__Burkholderiales|f__Alcaligenaceae|g__Paenalcaligenes|s__Paenalcaligenes_hominis	0	0	0	0	0	0	0	0	0	0	0	0.0004	0	0	0	0	0
k__Bacteria|p__Firmicutes|c__Tissierellia|o__Tissierellales|f__Peptoniphilaceae|g__Peptoniphilus|s__Peptoniphilus_coxii|t__SGB6734	0	0	0	0	0	0	0	0	0	0	0	4.19675	0	0	0	0	0
k__Bacteria|p__Firmicutes|c__Bacilli|o__Lactobacillales|f__Aerococcaceae|g__Falseniella|s__Falseniella_ignava|t__SGB7810	0	0	0	0	0	0	0	0	0	0	0	2.69671	0	0	0	0	0
k__Bacteria|p__Proteobacteria|c__Gammaproteobacteria|o__Pasteurellales|f__Pasteurellaceae|g__Pasteurella|s__Pasteurella_multocida|t__SGB9762	0	0	0	0	0	0	0	0	0	0	0	1.24185	0	0	0	0	0
k__Bacteria|p__Firmicutes|c__Tissierellia|o__Tissierellales|f__Peptoniphilaceae|g__Urinicoccus|s__Urinicoccus_timonensis|t__SGB6711	0	0	0	0	0	0	0	0	0	0	0	1.04227	0	0	0	0	0
k__Bacteria|p__Actinobacteria|c__Actinomycetia|o__Micrococcales|f__Micrococcaceae|g__Micrococcus|s__Micrococcus_lylae|t__SGB16675	0	0	0	0	0	0	0	0	0	0	0	0.30737	0	0	0	0	0
k__Bacteria|p__Actinobacteria|c__Actinomycetia|o__Actinomycetales|f__Actinomycetaceae|g__Actinomyces|s__Actinomyces_sp_HMSC065F12|t__SGB17194	0	0	0	0	0	0	0	0	0	0	0	0.21529	0.05813	0	0	0	0
k__Bacteria|p__Firmicutes|c__Tissierellia|o__Tissierellales|f__Peptoniphilaceae|g__Anaerococcus|s__Anaerococcus_ihuae|t__SGB109685	0	0	0	0	0	0	0	0	0	0	0	0.09446	0	0	0	0	0
k__Bacteria|p__Actinobacteria|c__Actinomycetia|o__Propionibacteriales|f__Propionibacteriaceae|g__Tessaracoccus|s__Tessaracoccus_timonensis|t__SGB35141	0	0	0	0	0	0	0	0	0	0	0	0.0633	0	0	0	0	0
k__Bacteria|p__Firmicutes|c__Bacilli|o__Bacillales|f__Staphylococcaceae|g__Staphylococcus|s__Staphylococcus_cohnii|t__SGB7840	0	0	0	0	0	0	0	0	0	0	0	0.04137	0	0	0	0	0
k__Bacteria|p__Firmicutes|c__Tissierellia|o__Tissierellales|f__Peptoniphilaceae|g__Anaerococcus|s__Anaerococcus_rubeinfantis|t__SGB29496	0	0	0	0	0	0	0	0	0	0	0	0.03515	0	0	0	0	0
k__Bacteria|p__Actinobacteria|c__Actinomycetia|o__Micrococcales|f__Brevibacteriaceae|g__Brevibacterium|s__Brevibacterium_ravenspurgense|t__SGB17204	0	0	0	0	0	0	0	0	0	0	0	0.00933	0	0	0	0	0
k__Bacteria|p__Firmicutes|c__Bacilli|o__Bacillales|f__Staphylococcaceae|g__Nosocomiicoccus|s__Nosocomiicoccus_ampullae|t__SGB82656	0	0	0	0	0	0	0	0	0	0	0	0.00768	0	0	0	0	0
k__Bacteria|p__Firmicutes|c__Bacilli|o__Lactobacillales|f__Aerococcaceae|g__Facklamia|s__Facklamia_hominis|t__SGB7882	0	0	0	0	0	0	0	0	0	0	0	0.00615	0	0	0	0	0
k__Bacteria|p__Firmicutes|c__Bacilli|o__Lactobacillales|f__Streptococcaceae|g__Streptococcus|s__Streptococcus_thermophilus|t__SGB8002	0	0	0	0	0	0	0	0	0	0	0	0.0008	0	0	0	0	0
k__Bacteria|p__Actinobacteria|c__Actinomycetia|o__Micrococcales|f__Brevibacteriaceae|g__Brevibacterium|s__Brevibacterium_gallinarum|t__SGB88051	0	0	0	0	0	0	0	0	0	0	0	0.00063	0	0	0	0	0
k__Bacteria|p__Proteobacteria|c__Betaproteobacteria|o__Burkholderiales|f__Alcaligenaceae|g__Paenalcaligenes|s__Paenalcaligenes_hominis|t__SGB9515	0	0	0	0	0	0	0	0	0	0	0	0.0004	0	0	0	0	0
k__Bacteria|p__Actinobacteria|c__Coriobacteriia	0	0	0	0	0	0	0	0	0	0	0	0	23.39479	0	0	0	0
k__Bacteria|p__Firmicutes|c__Erysipelotrichia	0	0	0	0	0	0	0	0	0	0	0	0	5.25316	0	0	0	0
k__Bacteria|p__Firmicutes|c__CFGB1705	0	0	0	0	0	0	0	0	0	0	0	0	0.22969	0	0	0	0
k__Bacteria|p__Actinobacteria|c__Coriobacteriia|o__Coriobacteriales	0	0	0	0	0	0	0	0	0	0	0	0	23.39479	0	0	0	0
k__Bacteria|p__Actinobacteria|c__Actinomycetia|o__Bifidobacteriales	0	0	0	0	0	0	0	0	0	0	0	0	14.67877	0	0	0	0
k__Bacteria|p__Firmicutes|c__Erysipelotrichia|o__Erysipelotrichales	0	0	0	0	0	0	0	0	0	0	0	0	5.25316	0	0	0	0
k__Bacteria|p__Firmicutes|c__CFGB1705|o__OFGB1705	0	0	0	0	0	0	0	0	0	0	0	0	0.22969	0	0	0	0
k__Bacteria|p__Firmicutes|c__Tissierellia|o__Tissierellia_unclassified	0	0	0	0	0	0	0	0	0	0	0	0	0.00648	0	0	0	0
k__Bacteria|p__Bacteroidota|c__Bacteroidia|o__Bacteroidales|f__Prevotellaceae	0	0	0	0	0	0	0	0	0	0	0	0	33.38992	0	4.32963	15.3322	0
k__Bacteria|p__Actinobacteria|c__Coriobacteriia|o__Coriobacteriales|f__Atopobiaceae	0	0	0	0	0	0	0	0	0	0	0	0	23.39479	0	0	0	0
k__Bacteria|p__Actinobacteria|c__Actinomycetia|o__Bifidobacteriales|f__Bifidobacteriaceae	0	0	0	0	0	0	0	0	0	0	0	0	14.67877	0	0	0	0
k__Bacteria|p__Firmicutes|c__Erysipelotrichia|o__Erysipelotrichales|f__Erysipelotrichaceae	0	0	0	0	0	0	0	0	0	0	0	0	5.25316	0	0	0	0
k__Bacteria|p__Firmicutes|c__Clostridia|o__Eubacteriales|f__Eubacteriales_unclassified	0	0	0	0	0	0	0	0	0	0	0	0	4.32262	0	0	0	0
k__Bacteria|p__Firmicutes|c__CFGB1705|o__OFGB1705|f__FGB1705	0	0	0	0	0	0	0	0	0	0	0	0	0.22969	0	0	0	0
k__Bacteria|p__Firmicutes|c__Clostridia|o__Eubacteriales|f__Eubacteriales_Family_XIII_Incertae_Sedis	0	0	0	0	0	0	0	0	0	0	0	0	0.16022	0	0	0	0
k__Bacteria|p__Firmicutes|c__Clostridia|o__Eubacteriales|f__Clostridiaceae	0	0	0	0	0	0	0	0	0	0	0	0	0.05602	0	0	0	0
k__Bacteria|p__Firmicutes|c__Tissierellia|o__Tissierellia_unclassified|f__Tissierellia_unclassified	0	0	0	0	0	0	0	0	0	0	0	0	0.00648	0	0	0	0
k__Bacteria|p__Bacteroidota|c__Bacteroidia|o__Bacteroidales|f__Prevotellaceae|g__Prevotella	0	0	0	0	0	0	0	0	0	0	0	0	33.38992	0	4.32963	15.3322	0
k__Bacteria|p__Actinobacteria|c__Coriobacteriia|o__Coriobacteriales|f__Atopobiaceae|g__Lancefieldella	0	0	0	0	0	0	0	0	0	0	0	0	23.39479	0	0	0	0
k__Bacteria|p__Actinobacteria|c__Actinomycetia|o__Bifidobacteriales|f__Bifidobacteriaceae|g__Bifidobacterium	0	0	0	0	0	0	0	0	0	0	0	0	14.67877	0	0	0	0
k__Bacteria|p__Firmicutes|c__Erysipelotrichia|o__Erysipelotrichales|f__Erysipelotrichaceae|g__Solobacterium	0	0	0	0	0	0	0	0	0	0	0	0	5.25316	0	0	0	0
k__Bacteria|p__Firmicutes|c__Clostridia|o__Eubacteriales|f__Eubacteriales_unclassified|g__Levyella	0	0	0	0	0	0	0	0	0	0	0	0	4.32262	0	0	0	0
k__Bacteria|p__Actinobacteria|c__Actinomycetia|o__Actinomycetales|f__Actinomycetaceae|g__Winkia	0	0	0	0	0	0	0	0	0	0	0	0	0.62002	0	0	2.25362	0
k__Bacteria|p__Firmicutes|c__CFGB1705|o__OFGB1705|f__FGB1705|g__GGB4260	0	0	0	0	0	0	0	0	0	0	0	0	0.22969	0	0	0	0
k__Bacteria|p__Firmicutes|c__Clostridia|o__Eubacteriales|f__Eubacteriales_Family_XIII_Incertae_Sedis|g__Eubacteriales_Family_XIII_Incertae_Sedis_unclassified	0	0	0	0	0	0	0	0	0	0	0	0	0.16022	0	0	0	0
k__Bacteria|p__Firmicutes|c__Clostridia|o__Eubacteriales|f__Clostridiaceae|g__Clostridium	0	0	0	0	0	0	0	0	0	0	0	0	0.05602	0	0	0	0
k__Bacteria|p__Actinobacteria|c__Actinomycetia|o__Actinomycetales|f__Actinomycetaceae|g__Varibaculum	0	0	0	0	0	0	0	0	0	0	0	0	0.00787	0	0	0	0
k__Bacteria|p__Firmicutes|c__Tissierellia|o__Tissierellia_unclassified|f__Tissierellia_unclassified|g__Ezakiella	0	0	0	0	0	0	0	0	0	0	0	0	0.00648	0	0	0	0
k__Bacteria|p__Bacteroidota|c__Bacteroidia|o__Bacteroidales|f__Prevotellaceae|g__Prevotella|s__Prevotella_melaninogenica	0	0	0	0	0	0	0	0	0	0	0	0	33.38992	0	0	0	0
k__Bacteria|p__Actinobacteria|c__Coriobacteriia|o__Coriobacteriales|f__Atopobiaceae|g__Lancefieldella|s__Lancefieldella_parvula	0	0	0	0	0	0	0	0	0	0	0	0	23.39479	0	0	0	0
k__Bacteria|p__Actinobacteria|c__Actinomycetia|o__Bifidobacteriales|f__Bifidobacteriaceae|g__Bifidobacterium|s__Bifidobacterium_scardovii	0	0	0	0	0	0	0	0	0	0	0	0	14.67877	0	0	0	0
k__Bacteria|p__Firmicutes|c__Bacilli|o__Lactobacillales|f__Streptococcaceae|g__Streptococcus|s__Streptococcus_gordonii	0	0	0	0	0	0	0	0	0	0	0	0	6.25352	0	0	0	0
k__Bacteria|p__Firmicutes|c__Erysipelotrichia|o__Erysipelotrichales|f__Erysipelotrichaceae|g__Solobacterium|s__Solobacterium_moorei	0	0	0	0	0	0	0	0	0	0	0	0	5.25316	0	0	0	0
k__Bacteria|p__Firmicutes|c__Clostridia|o__Eubacteriales|f__Eubacteriales_unclassified|g__Levyella|s__Levyella_massiliensis	0	0	0	0	0	0	0	0	0	0	0	0	4.32262	0	0	0	0
k__Bacteria|p__Firmicutes|c__Tissierellia|o__Tissierellales|f__Peptoniphilaceae|g__Anaerococcus|s__Anaerococcus_degeneri	0	0	0	0	0	0	0	0	0	0	0	0	2.77387	0	0	0	0
k__Bacteria|p__Bacteroidota|c__Bacteroidia|o__Bacteroidales|f__Porphyromonadaceae|g__Porphyromonas|s__Porphyromonas_asaccharolytica	0	0	0	0	0	0	0	0	0	0	0	0	1.81728	0	0	0	0
k__Bacteria|p__Actinobacteria|c__Actinomycetia|o__Actinomycetales|f__Actinomycetaceae|g__Winkia|s__Winkia_neuii	0	0	0	0	0	0	0	0	0	0	0	0	0.62002	0	0	2.25362	0
k__Bacteria|p__Firmicutes|c__Bacilli|o__Lactobacillales|f__Streptococcaceae|g__Streptococcus|s__Streptococcus_peroris	0	0	0	0	0	0	0	0	0	0	0	0	0.51189	0	0	0	0
k__Bacteria|p__Firmicutes|c__CFGB1705|o__OFGB1705|f__FGB1705|g__GGB4260|s__GGB4260_SGB5796	0	0	0	0	0	0	0	0	0	0	0	0	0.22969	0	0	0	0
k__Bacteria|p__Firmicutes|c__Tissierellia|o__Tissierellales|f__Peptoniphilaceae|g__Peptoniphilus|s__Peptoniphilus_urinimassiliensis	0	0	0	0	0	0	0	0	0	0	0	0	0.21	0	0	0	0
k__Bacteria|p__Firmicutes|c__Clostridia|o__Eubacteriales|f__Eubacteriales_Family_XIII_Incertae_Sedis|g__Eubacteriales_Family_XIII_Incertae_Sedis_unclassified|s__Clostridiales_bacterium_S5_A14a	0	0	0	0	0	0	0	0	0	0	0	0	0.16022	0	0	0	0
k__Bacteria|p__Firmicutes|c__Tissierellia|o__Tissierellales|f__Peptoniphilaceae|g__Peptoniphilus|s__Peptoniphilus_sp_Marseille_P3761	0	0	0	0	0	0	0	0	0	0	0	0	0.09309	0	0	0	0
k__Bacteria|p__Firmicutes|c__Clostridia|o__Eubacteriales|f__Clostridiaceae|g__Clostridium|s__Clostridium_sporogenes	0	0	0	0	0	0	0	0	0	0	0	0	0.05602	0	0	0	0
k__Bacteria|p__Firmicutes|c__Negativicutes|o__Veillonellales|f__Veillonellaceae|g__Veillonella|s__Veillonella_atypica	0	0	0	0	0	0	0	0	0	0	0	0	0.01801	0	0	0	0
k__Bacteria|p__Actinobacteria|c__Actinomycetia|o__Actinomycetales|f__Actinomycetaceae|g__Varibaculum|s__Varibaculum_cambriense	0	0	0	0	0	0	0	0	0	0	0	0	0.00787	0	0	0	0
k__Bacteria|p__Firmicutes|c__Tissierellia|o__Tissierellia_unclassified|f__Tissierellia_unclassified|g__Ezakiella|s__Ezakiella_coagulans	0	0	0	0	0	0	0	0	0	0	0	0	0.00648	0	0	0	0
k__Bacteria|p__Actinobacteria|c__Actinomycetia|o__Actinomycetales|f__Actinomycetaceae|g__Actinomyces|s__Actinomyces_sp_HMSC065F11	0	0	0	0	0	0	0	0	0	0	0	0	0.00234	0	0	0	0
k__Bacteria|p__Firmicutes|c__Tissierellia|o__Tissierellales|f__Peptoniphilaceae|g__Peptoniphilus|s__Peptoniphilus_pacaensis	0	0	0	0	0	0	0	0	0	0	0	0	0.00077	0	0	0	0
k__Bacteria|p__Bacteroidota|c__Bacteroidia|o__Bacteroidales|f__Prevotellaceae|g__Prevotella|s__Prevotella_melaninogenica|t__SGB1552	0	0	0	0	0	0	0	0	0	0	0	0	33.38992	0	0	0	0
k__Bacteria|p__Actinobacteria|c__Coriobacteriia|o__Coriobacteriales|f__Atopobiaceae|g__Lancefieldella|s__Lancefieldella_parvula|t__SGB964	0	0	0	0	0	0	0	0	0	0	0	0	23.35003	0	0	0	0
k__Bacteria|p__Actinobacteria|c__Actinomycetia|o__Bifidobacteriales|f__Bifidobacteriaceae|g__Bifidobacterium|s__Bifidobacterium_scardovii|t__SGB17257	0	0	0	0	0	0	0	0	0	0	0	0	14.67877	0	0	0	0
k__Bacteria|p__Firmicutes|c__Bacilli|o__Lactobacillales|f__Streptococcaceae|g__Streptococcus|s__Streptococcus_gordonii|t__SGB8053	0	0	0	0	0	0	0	0	0	0	0	0	6.25352	0	0	0	0
k__Bacteria|p__Firmicutes|c__Erysipelotrichia|o__Erysipelotrichales|f__Erysipelotrichaceae|g__Solobacterium|s__Solobacterium_moorei|t__SGB6826	0	0	0	0	0	0	0	0	0	0	0	0	5.25316	0	0	0	0
k__Bacteria|p__Firmicutes|c__Clostridia|o__Eubacteriales|f__Eubacteriales_unclassified|g__Levyella|s__Levyella_massiliensis|t__SGB5300	0	0	0	0	0	0	0	0	0	0	0	0	4.32262	0	0	0	0
k__Bacteria|p__Firmicutes|c__Tissierellia|o__Tissierellales|f__Peptoniphilaceae|g__Anaerococcus|s__Anaerococcus_degeneri|t__SGB6670	0	0	0	0	0	0	0	0	0	0	0	0	2.77387	0	0	0	0
k__Bacteria|p__Bacteroidota|c__Bacteroidia|o__Bacteroidales|f__Porphyromonadaceae|g__Porphyromonas|s__Porphyromonas_asaccharolytica|t__SGB1981	0	0	0	0	0	0	0	0	0	0	0	0	1.81728	0	0	0	0
k__Bacteria|p__Actinobacteria|c__Actinomycetia|o__Actinomycetales|f__Actinomycetaceae|g__Winkia|s__Winkia_neuii|t__SGB17192	0	0	0	0	0	0	0	0	0	0	0	0	0.62002	0	0	2.25362	0
k__Bacteria|p__Firmicutes|c__Tissierellia|o__Tissierellales|f__Peptoniphilaceae|g__Peptoniphilus|s__Peptoniphilus_harei|t__SGB6697	0	0	0	0	0	0	0	0	0	0	0	0	0.51212	0	0	3.53021	0
k__Bacteria|p__Firmicutes|c__Bacilli|o__Lactobacillales|f__Streptococcaceae|g__Streptococcus|s__Streptococcus_peroris|t__SGB8084	0	0	0	0	0	0	0	0	0	0	0	0	0.51189	0	0	0	0
k__Bacteria|p__Firmicutes|c__CFGB1705|o__OFGB1705|f__FGB1705|g__GGB4260|s__GGB4260_SGB5796|t__SGB5796	0	0	0	0	0	0	0	0	0	0	0	0	0.22969	0	0	0	0
k__Bacteria|p__Firmicutes|c__Tissierellia|o__Tissierellales|f__Peptoniphilaceae|g__Peptoniphilus|s__Peptoniphilus_urinimassiliensis|t__SGB6736	0	0	0	0	0	0	0	0	0	0	0	0	0.21	0	0	0	0
k__Bacteria|p__Firmicutes|c__Clostridia|o__Eubacteriales|f__Eubacteriales_Family_XIII_Incertae_Sedis|g__Eubacteriales_Family_XIII_Incertae_Sedis_unclassified|s__Clostridiales_bacterium_S5_A14a|t__SGB3977	0	0	0	0	0	0	0	0	0	0	0	0	0.16022	0	0	0	0
k__Bacteria|p__Firmicutes|c__Tissierellia|o__Tissierellales|f__Peptoniphilaceae|g__Peptoniphilus|s__Peptoniphilus_sp_Marseille_P3761|t__SGB29485	0	0	0	0	0	0	0	0	0	0	0	0	0.09309	0	0	0	0
k__Bacteria|p__Firmicutes|c__Clostridia|o__Eubacteriales|f__Clostridiaceae|g__Clostridium|s__Clostridium_sporogenes|t__SGB6221	0	0	0	0	0	0	0	0	0	0	0	0	0.05602	0	0	0	0
k__Bacteria|p__Actinobacteria|c__Coriobacteriia|o__Coriobacteriales|f__Atopobiaceae|g__Lancefieldella|s__Lancefieldella_parvula|t__SGB966	0	0	0	0	0	0	0	0	0	0	0	0	0.04475	0	0	0	0
k__Bacteria|p__Firmicutes|c__Negativicutes|o__Veillonellales|f__Veillonellaceae|g__Veillonella|s__Veillonella_atypica|t__SGB6936	0	0	0	0	0	0	0	0	0	0	0	0	0.01801	0	0	0	0
k__Bacteria|p__Actinobacteria|c__Actinomycetia|o__Actinomycetales|f__Actinomycetaceae|g__Varibaculum|s__Varibaculum_cambriense|t__SGB15482	0	0	0	0	0	0	0	0	0	0	0	0	0.00787	0	0	0	0
k__Bacteria|p__Firmicutes|c__Tissierellia|o__Tissierellia_unclassified|f__Tissierellia_unclassified|g__Ezakiella|s__Ezakiella_coagulans|t__SGB6728	0	0	0	0	0	0	0	0	0	0	0	0	0.00648	0	0	0	0
k__Bacteria|p__Actinobacteria|c__Actinomycetia|o__Actinomycetales|f__Actinomycetaceae|g__Actinomyces|s__Actinomyces_sp_HMSC065F11|t__SGB17196	0	0	0	0	0	0	0	0	0	0	0	0	0.00234	0	0	0	0
k__Bacteria|p__Firmicutes|c__Tissierellia|o__Tissierellales|f__Peptoniphilaceae|g__Peptoniphilus|s__Peptoniphilus_pacaensis|t__SGB29484	0	0	0	0	0	0	0	0	0	0	0	0	0.00077	0	0	0	0
k__Bacteria|p__Actinobacteria|c__Actinomycetia|o__Corynebacteriales|f__Corynebacteriaceae|g__Corynebacterium|s__Corynebacterium_resistens	0	0	0	0	0	0	0	0	0	0	0	0	0	1.4953	0	0	0
k__Bacteria|p__Actinobacteria|c__Actinomycetia|o__Corynebacteriales|f__Corynebacteriaceae|g__Corynebacterium|s__Corynebacterium_resistens|t__SGB17040	0	0	0	0	0	0	0	0	0	0	0	0	0	1.4953	0	0	0
k__Bacteria|p__Proteobacteria|c__Epsilonproteobacteria	0	0	0	0	0	0	0	0	0	0	0	0	0	0	0.07096	0.30558	0
k__Bacteria|p__Proteobacteria|c__Epsilonproteobacteria|o__Campylobacterales	0	0	0	0	0	0	0	0	0	0	0	0	0	0	0.07096	0.30558	0
k__Bacteria|p__Proteobacteria|c__Epsilonproteobacteria|o__Campylobacterales|f__Campylobacteraceae	0	0	0	0	0	0	0	0	0	0	0	0	0	0	0.07096	0.30558	0
k__Bacteria|p__Proteobacteria|c__Epsilonproteobacteria|o__Campylobacterales|f__Campylobacteraceae|g__Campylobacter	0	0	0	0	0	0	0	0	0	0	0	0	0	0	0.07096	0.30558	0
k__Bacteria|p__Bacteroidota|c__Bacteroidia|o__Bacteroidales|f__Prevotellaceae|g__Prevotella|s__Prevotella_buccalis	0	0	0	0	0	0	0	0	0	0	0	0	0	0	4.32963	15.3322	0
k__Bacteria|p__Proteobacteria|c__Epsilonproteobacteria|o__Campylobacterales|f__Campylobacteraceae|g__Campylobacter|s__Campylobacter_ureolyticus	0	0	0	0	0	0	0	0	0	0	0	0	0	0	0.07096	0.30558	0
k__Bacteria|p__Bacteroidota|c__Bacteroidia|o__Bacteroidales|f__Porphyromonadaceae|g__Porphyromonas|s__Porphyromonas_sp_HMSC065F10	0	0	0	0	0	0	0	0	0	0	0	0	0	0	0.01678	26.56567	0
k__Bacteria|p__Bacteroidota|c__Bacteroidia|o__Bacteroidales|f__Prevotellaceae|g__Prevotella|s__Prevotella_buccalis|t__SGB1517_group	0	0	0	0	0	0	0	0	0	0	0	0	0	0	4.32963	15.3322	0
k__Bacteria|p__Proteobacteria|c__Epsilonproteobacteria|o__Campylobacterales|f__Campylobacteraceae|g__Campylobacter|s__Campylobacter_ureolyticus|t__SGB19431	0	0	0	0	0	0	0	0	0	0	0	0	0	0	0.07096	0.30558	0
k__Bacteria|p__Bacteroidota|c__Bacteroidia|o__Bacteroidales|f__Porphyromonadaceae|g__Porphyromonas|s__Porphyromonas_sp_HMSC065F10|t__SGB1990_group	0	0	0	0	0	0	0	0	0	0	0	0	0	0	0.01678	26.56567	0
k__Bacteria|p__Actinobacteria|c__Actinomycetia|o__Corynebacteriales|f__Lawsonellaceae	0	0	0	0	0	0	0	0	0	0	0	0	0	0	0	0.33047	0
k__Bacteria|p__Actinobacteria|c__Actinomycetia|o__Corynebacteriales|f__Lawsonellaceae|g__Lawsonella	0	0	0	0	0	0	0	0	0	0	0	0	0	0	0	0.33047	0
k__Bacteria|p__Firmicutes|c__Tissierellia|o__Tissierellales|f__Peptoniphilaceae|g__Anaerococcus|s__Anaerococcus_jeddahensis	0	0	0	0	0	0	0	0	0	0	0	0	0	0	0	0.95155	0
k__Bacteria|p__Actinobacteria|c__Actinomycetia|o__Corynebacteriales|f__Lawsonellaceae|g__Lawsonella|s__Lawsonella_clevelandensis	0	0	0	0	0	0	0	0	0	0	0	0	0	0	0	0.33047	0
k__Bacteria|p__Actinobacteria|c__Actinomycetia|o__Corynebacteriales|f__Corynebacteriaceae|g__Corynebacterium|s__Corynebacterium_massiliense	0	0	0	0	0	0	0	0	0	0	0	0	0	0	0	0.23896	0
k__Bacteria|p__Firmicutes|c__Tissierellia|o__Tissierellales|f__Peptoniphilaceae|g__Anaerococcus|s__Anaerococcus_jeddahensis|t__SGB6665	0	0	0	0	0	0	0	0	0	0	0	0	0	0	0	0.95155	0
k__Bacteria|p__Actinobacteria|c__Actinomycetia|o__Corynebacteriales|f__Lawsonellaceae|g__Lawsonella|s__Lawsonella_clevelandensis|t__SGB3664	0	0	0	0	0	0	0	0	0	0	0	0	0	0	0	0.33047	0
k__Bacteria|p__Actinobacteria|c__Actinomycetia|o__Corynebacteriales|f__Corynebacteriaceae|g__Corynebacterium|s__Corynebacterium_massiliense|t__SGB17124	0	0	0	0	0	0	0	0	0	0	0	0	0	0	0	0.23896	0
